# Supplementary material for: Considering Future Potential Regarding Structural Diversity in Selection of Forest Reserves
Source: PLoS One. 2016 Feb 11;11(2):e0148960. doi: 10.1371/journal.pone.0148960 (PMC4750853; doi:10.1371/journal.pone.0148960)
Supplement: S1 Dataset — (XLSX) [file pone.0148960.s001.xlsx]

## Sheet: Sheet1
År	BestID	dlanskod	arealfak	bestald	likald	luckor	ytstrukt	tradskik	bestkara	kontinu	areal_1000ha	tall30	tall40	tall45	tall50	tall60	tall70	tall80	gran30	gran40	gran45	gran50	gran60	gran70	gran80	bjork30	bjork40	bjork45	bjork50	bjork60	bjork70	bjork80	asp30	asp40	asp45	asp50	asp60	asp70	asp80	ovrlov30	ovrlov40	ovrlov45	ovrlov50	ovrlov60	ovrlov70	ovrlov80	ek30	ek40	ek45
2003	1	Västerbottens lappmark	18654	77	2	Något luckigt	Mellan något ojämn och mycket ojämn	Tvåskiktat	Normal		6.5289
2003	2	Västerbottens lappmark	18654	165	Nej	Ej luckigt	Mycket jämn	Tvåskiktat	Normal		6.5289	3
2003	3	Västerbottens lappmark	18654				Mycket jämn	Tvåskiktat	Normal		6.5289
2003	4	Västerbottens lappmark	18654	36	3	Något luckigt	Mycket jämn	Tvåskiktat	Normal		6.5289
2003	5	Västerbottens lappmark	7171	8	2	Luckigt	Mycket jämn	Enskiktat	Normal		2.50985
2003	6	Västerbottens lappmark	18654	135	Nej	Ej luckigt	Mycket ojämn	Tvåskiktat	Normal		6.5289
2003	7	Västerbottens lappmark	18654	75	Nej	Luckigt	Mycket jämn	Tvåskiktat	Normal		6.5289
2003	8	Västerbottens lappmark	18654	48	Nej	Något luckigt	Mellan något ojämn och mycket ojämn	Tvåskiktat	Normal		6.5289
2003	9	Västerbottens lappmark	18654	5	3	Ej luckigt	Mellan jämn och något ojämn	Enskiktat	Normal		6.5289
2003	10	Västerbottens lappmark	18654	18	2	Ej luckigt	Mellan jämn och något ojämn	Enskiktat	Normal		6.5289
2003	11	Västerbottens lappmark	18654	83	2	Ej luckigt	Mellan jämn och något ojämn	Tvåskiktat	Normal		6.5289
2003	12	Västerbottens lappmark	18654	4	3	Ej luckigt	Något ojämn	Flerskiktat	Normal		6.5289
2003	13	Västerbottens lappmark	18654	135	Nej	Ej luckigt	Mellan något ojämn och mycket ojämn	Flerskiktat	Normal		6.5289	1
2003	14	Västerbottens lappmark	18654	75	Nej	Ej luckigt	Något ojämn	Flerskiktat	Normal		6.5289	1							1
2003	15	Västerbottens lappmark	18654	235	Nej	Ej luckigt	Mycket jämn	Tvåskiktat	Naturskogskaraktär		6.5289															1
2003	16	Västerbottens lappmark	18654	42	2	Något luckigt	Mellan jämn och något ojämn	Tvåskiktat	Normal		6.5289
2003	17	Västerbottens lappmark	18654	65	Nej	Ej luckigt	Mycket jämn	Flerskiktat	Normal		6.5289	2	1	1					1	1	1
2003	18	Västerbottens lappmark	18654	26	3	Luckigt	Mycket jämn	Tvåskiktat	Normal		6.5289
2003	19	Västerbottens lappmark	18654	26	2	Något luckigt	Mellan jämn och något ojämn	Tvåskiktat	Normal		6.5289
2003	20	Västerbottens lappmark	18654	43	2	Luckigt	Något ojämn	Flerskiktat	Normal		6.5289
2003	21	Västerbottens lappmark	18654	13	3	Ej luckigt	Mycket jämn	Enskiktat	Normal		6.5289
2003	22	Västerbottens lappmark	18654	5	3	Ej luckigt	Mellan jämn och något ojämn	Enskiktat	Normal		6.5289
2003	23	Västerbottens lappmark	5911	135	2	Ej luckigt	Mycket jämn	Enskiktat	Normal		2.06885
2003	24	Västerbottens lappmark	7778	145	Nej	Något luckigt	Mycket jämn	Flerskiktat	Normal		2.7223
2003	25	Västerbottens lappmark	10875	135	Nej	Ej luckigt	Mycket jämn	Tvåskiktat	Normal		3.80625
2003	26	Västerbottens lappmark	18654	165	Nej	Något luckigt	Mycket jämn	Tvåskiktat	Normal		6.5289
2003	27	Västerbottens lappmark	18654	175	2	Något luckigt	Mellan jämn och något ojämn	Flerskiktat	Normal		6.5289								1	1
2003	28	Västerbottens lappmark	18654	155	Nej	Något luckigt	Mycket jämn	Enskiktat	Normal		6.5289
2003	29	Västerbottens lappmark	18654	27	3	Något luckigt	Mellan jämn och något ojämn	Tvåskiktat	Normal		6.5289
2003	30	Västerbottens lappmark	18654	75	2	Något luckigt	Något ojämn	Flerskiktat	Normal		6.5289	1
2003	31	Västerbottens lappmark	16277	4	3	Ej luckigt	Mycket jämn	Tvåskiktat	Normal		5.69695
2003	32	Västerbottens lappmark	18654	80	Nej	Något luckigt	Mellan jämn och något ojämn	Tvåskiktat	Normal		6.5289
2003	33	Västerbottens lappmark	18654	52	2	Något luckigt	Mycket jämn	Tvåskiktat	Normal		6.5289
2003	34	Västerbottens lappmark	18654	44	2	Luckigt	Mycket jämn	Tvåskiktat	Normal		6.5289
2003	35	Västerbottens lappmark	18654	225	Nej	Något luckigt	Mellan jämn och något ojämn	Enskiktat	Normal		6.5289
2003	36	Västerbottens lappmark	18654	115	Nej	Ej luckigt	Mycket jämn	Tvåskiktat	Normal		6.5289
2003	37	Västerbottens lappmark	18654	120	2	Något luckigt	Mycket jämn	Tvåskiktat	Normal		6.5289								2
2003	38	Västerbottens lappmark	18654	105	2	Ej luckigt	Mycket jämn	Tvåskiktat	Normal		6.5289
2003	39	Västerbottens lappmark	18654	150	2	Luckigt	Mycket jämn	Enskiktat	Normal		6.5289
2003	40	Västerbottens lappmark	18654	155	Nej	Något luckigt	Mycket jämn	Enskiktat	Normal		6.5289
2003	41	Västerbottens lappmark	18654	5	3	Ej luckigt	Mycket jämn	Tvåskiktat	Normal		6.5289
2003	42	Västerbottens lappmark	18654	135	Nej	Ej luckigt	Mycket jämn	Tvåskiktat	Normal		6.5289								1
2003	43	Västerbottens lappmark	18654	13	3	Ej luckigt	Mycket jämn	Enskiktat	Normal		6.5289
2003	44	Västerbottens lappmark	18654	130	Nej	Ej luckigt	Mycket jämn	Tvåskiktat	Normal		6.5289								5	2	1
2003	45	Västerbottens lappmark	18654	14	2	Ej luckigt	Mellan jämn och något ojämn	Enskiktat	Normal		6.5289
2003	46	Västerbottens lappmark	18654	75	Nej	Något luckigt	Mycket jämn	Tvåskiktat	Normal		6.5289
2003	47	Västerbottens lappmark	18654	91	2	Ej luckigt	Mycket jämn	Enskiktat	Normal		6.5289
2003	48	Västerbottens lappmark	18654	8	3	Ej luckigt	Mycket jämn	Tvåskiktat	Normal		6.5289
2003	49	Västerbottens lappmark	18654	135	2	Ej luckigt	Mycket jämn	Tvåskiktat	Normal		6.5289	1
2003	50	Västerbottens lappmark	18654	115	2	Något luckigt	Mycket jämn	Tvåskiktat	Normal		6.5289
2003	51	Västerbottens lappmark	18654				Mellan något ojämn och mycket ojämn	Tvåskiktat	Normal		6.5289
2003	52	Västerbottens lappmark	18654	145	2	Något luckigt	Mellan jämn och något ojämn	Enskiktat	Normal		6.5289
2003	53	Västerbottens lappmark	18654	85	2	Något luckigt	Mycket jämn	Enskiktat	Normal		6.5289
2003	54	Västerbottens lappmark	18654	21	3	Något luckigt	Mycket ojämn	Tvåskiktat	Normal		6.5289
2003	55	Västerbottens lappmark	18654	140	Nej	Ej luckigt	Mycket jämn	Enskiktat	Normal		6.5289	1							2
2003	56	Västerbottens lappmark	18654	120	2	Ej luckigt	Mellan något ojämn och mycket ojämn	Tvåskiktat	Normal		6.5289
2003	57	Västerbottens lappmark	18654	135	Nej	Ej luckigt	Mycket jämn	Tvåskiktat	Normal		6.5289								1
2003	58	Västerbottens lappmark	18654	18	3	Ej luckigt	Mycket jämn	Enskiktat	Normal		6.5289
2003	59	Västerbottens lappmark	18654				Mellan jämn och något ojämn	Enskiktat	Normal		6.5289																						1
2003	60	Västerbottens lappmark	18654	18	3	Ej luckigt	Mycket jämn	Enskiktat	Normal		6.5289
2003	61	Västerbottens lappmark	18654	51	3	Luckigt	Mycket jämn	Tvåskiktat	Normal		6.5289
2003	62	Västerbottens lappmark	18654	20	2	Något luckigt	Något ojämn	Enskiktat	Normal		6.5289
2003	63	Västerbottens lappmark	18654	85	2	Ej luckigt	Mycket jämn	Enskiktat	Plantageskogskaraktär		6.5289
2003	64	Västerbottens lappmark	18654	115	Nej	Något luckigt	Mellan jämn och något ojämn	Tvåskiktat	Normal		6.5289	2
2003	65	Västerbottens lappmark	18654	5	3	Ej luckigt	Mycket jämn	Enskiktat	Normal		6.5289
2003	66	Västerbottens lappmark	18654	3	3	Ej luckigt	Mellan jämn och något ojämn	Enskiktat	Normal		6.5289
2003	67	Västerbottens lappmark	18654	195	2	Ej luckigt	Något ojämn	Enskiktat	Normal		6.5289								3	1
2003	68	Västerbottens lappmark	18654	125	Nej	Luckigt	Mycket ojämn	Tvåskiktat	Naturskogskaraktär		6.5289
2003	69	Västerbottens lappmark	18654				Mycket jämn	Tvåskiktat	Normal		6.5289
2003	70	Västerbottens lappmark	7375	155	Nej	Ej luckigt	Mycket jämn	Tvåskiktat	Naturskogskaraktär		2.58125								1
2003	71	Västerbottens lappmark	18654	14	3	Ej luckigt	Mycket jämn	Enskiktat	Normal		6.5289
2003	72	Västerbottens lappmark	18654	105	2	Något luckigt	Mellan jämn och något ojämn	Tvåskiktat	Normal		6.5289								1	1
2003	73	Västerbottens lappmark	18654				Mellan jämn och något ojämn	Tvåskiktat	Normal		6.5289
2003	74	Västerbottens lappmark	18654	155	2	Ej luckigt	Mycket jämn	Tvåskiktat	Normal		6.5289								1	1	1	1
2003	75	Västerbottens lappmark	18654	19	3	Ej luckigt	Mellan jämn och något ojämn	Enskiktat	Normal		6.5289
2003	76	Västerbottens lappmark	18654	50	Nej	Något luckigt	Mellan jämn och något ojämn	Tvåskiktat	Normal		6.5289
2003	77	Västerbottens lappmark	18654	155	Nej	Luckigt	Mellan jämn och något ojämn	Tvåskiktat	Normal		6.5289
2003	78	Västerbottens lappmark	18654	195	2	Luckigt	Mellan jämn och något ojämn	Enskiktat	Normal		6.5289								3	2	2	2
2003	79	Västerbottens lappmark	18654	31	3	Något luckigt	Mycket jämn	Enskiktat	Normal		6.5289
2003	80	Västerbottens lappmark	18654	38	2	Ej luckigt	Mellan jämn och något ojämn	Tvåskiktat	Normal		6.5289
2003	81	Västerbottens lappmark	18654	165	Nej	Luckigt	Mellan jämn och något ojämn	Tvåskiktat	Normal		6.5289								2
2003	82	Västerbottens lappmark	18654	12	3	Ej luckigt	Mycket jämn	Tvåskiktat	Normal		6.5289
2003	83	Västerbottens lappmark	18654	32	2	Luckigt	Något ojämn	Enskiktat	Normal		6.5289
2003	84	Västerbottens lappmark	18654	195	Nej	Något luckigt	Mellan jämn och något ojämn	Tvåskiktat	Naturskogskaraktär		6.5289								2
2003	85	Västerbottens lappmark	18654	21	3	Något luckigt	Mellan jämn och något ojämn	Enskiktat	Normal		6.5289
2003	86	Västerbottens lappmark	18654	175	Nej	Luckigt	Mellan jämn och något ojämn	Enskiktat	Naturskogskaraktär		6.5289								3
2003	87	Västerbottens lappmark	18654	195	Nej	Luckigt	Mellan jämn och något ojämn	Tvåskiktat	Naturskogskaraktär		6.5289								2	1	1	1
2003	88	Västerbottens lappmark	18654	175	Nej	Luckigt	Mellan jämn och något ojämn	Enskiktat	Naturskogskaraktär		6.5289								1	1
2003	89	Västerbottens lappmark	18654	115	Nej	Ej luckigt	Något ojämn	Flerskiktat	Normal		6.5289
2003	90	Västerbottens lappmark	18654	145	Nej	Luckigt	Mellan jämn och något ojämn	Tvåskiktat	Normal		6.5289
2003	91	Västerbottens lappmark	18654	29	2	Ej luckigt	Mycket jämn	Enskiktat	Normal		6.5289
2003	92	Västerbottens lappmark	18654	29	2	Ej luckigt	Mycket jämn	Tvåskiktat	Normal		6.5289
2003	93	Västerbottens lappmark	18654	97	Nej	Ej luckigt	Mycket jämn	Tvåskiktat	Normal		6.5289
2003	94	Västerbottens lappmark	18654	53	2	Något luckigt	Mycket jämn	Tvåskiktat	Normal		6.5289
2003	95	Västerbottens lappmark	11038	25	2	Ej luckigt	Mycket jämn	Enskiktat	Normal		3.8633
2003	96	Västerbottens lappmark	18654	48	3	Ej luckigt	Mellan jämn och något ojämn	Tvåskiktat	Normal		6.5289
2003	97	Västerbottens lappmark	18654	65	2	Ej luckigt	Mycket jämn	Tvåskiktat	Normal		6.5289
2003	98	Västerbottens lappmark	18654	100	Nej	Ej luckigt	Mellan något ojämn och mycket ojämn	Tvåskiktat	Normal		6.5289
2003	99	Västerbottens lappmark	18654	120	2	Ej luckigt	Mycket jämn	Enskiktat	Normal		6.5289
2003	100	Västerbottens lappmark	11481	25	2	Ej luckigt	Mycket jämn	Tvåskiktat	Normal		4.01835
2003	101	Norrbottens lappmark	16217	78	2	Ej luckigt	Mycket jämn	Flerskiktat	Normal		5.67595
2003	102	Norrbottens lappmark	16217	65	Nej	Något luckigt	Mycket jämn	Tvåskiktat	Normal		5.67595
2003	103	Norrbottens lappmark	16217	140	Nej	Ej luckigt	Mellan jämn och något ojämn	Flerskiktat	Normal		5.67595	1
2003	104	Norrbottens lappmark	16217	9	3	Ej luckigt	Mellan jämn och något ojämn	Enskiktat	Normal		5.67595
2003	105	Norrbottens lappmark	16217	16	3	Ej luckigt	Mycket jämn	Tvåskiktat	Normal		5.67595
2003	106	Norrbottens lappmark	16217	16	3	Luckigt	Mycket jämn	Tvåskiktat	Normal		5.67595
2003	107	Norrbottens lappmark	16217	40	2	Luckigt	Mellan jämn och något ojämn	Enskiktat	Normal		5.67595
2003	108	Norrbottens lappmark	16217	195	Nej	Luckigt	Något ojämn	Enskiktat	Normal		5.67595								3	1
2003	109	Norrbottens lappmark	16217	195	Nej	Luckigt	Mellan jämn och något ojämn	Tvåskiktat	Naturskogskaraktär		5.67595								1
2003	110	Norrbottens lappmark	16217	164	Nej	Något luckigt	Mycket jämn	Tvåskiktat	Normal		5.67595
2003	111	Norrbottens lappmark	16217	48	2	Luckigt	Mycket jämn	Enskiktat	Normal		5.67595
2003	112	Norrbottens lappmark	16217	19	2	Luckigt	Mycket jämn	Tvåskiktat	Normal		5.67595
2003	113	Norrbottens lappmark	13440	43	Nej	Luckigt	Mycket jämn	Tvåskiktat	Normal		4.704
2003	114	Norrbottens lappmark	2777	139	2	Något luckigt	Mycket jämn	Tvåskiktat	Normal		0.97195
2003	115	Norrbottens lappmark	16217	197	Nej	Luckigt	Mellan jämn och något ojämn	Tvåskiktat	Naturskogskaraktär		5.67595								1
2003	116	Norrbottens lappmark	16217	185	Nej	Luckigt	Mycket jämn	Tvåskiktat	Naturskogskaraktär		5.67595								1
2003	117	Norrbottens lappmark	16217	75	2	Luckigt	Mycket jämn	Enskiktat	Normal		5.67595
2003	118	Norrbottens lappmark	16217				Mellan jämn och något ojämn	Tvåskiktat	Normal		5.67595
2003	119	Norrbottens lappmark	16217	29	2	Luckigt	Mycket jämn	Tvåskiktat	Normal		5.67595
2003	120	Norrbottens lappmark	16217	175	Nej	Ej luckigt	Mycket jämn	Tvåskiktat	Normal		5.67595								1
2003	121	Norrbottens lappmark	16217	155	Nej	Ej luckigt	Mycket jämn	Flerskiktat	Normal		5.67595								5	2	2	1
2003	122	Norrbottens lappmark	6413	50	3	Ej luckigt	Mycket jämn	Tvåskiktat	Normal		2.24455
2003	123	Norrbottens lappmark	16217	38	3	Något luckigt	Mycket jämn	Enskiktat	Normal		5.67595
2003	124	Norrbottens lappmark	16217	30	2	Luckigt	Mellan jämn och något ojämn	Enskiktat	Normal		5.67595
2003	125	Norrbottens lappmark	16217	5	3	Ej luckigt	Något ojämn	Tvåskiktat	Normal		5.67595
2003	126	Norrbottens lappmark	16217	69	Nej	Ej luckigt	Mellan jämn och något ojämn	Tvåskiktat	Normal		5.67595
2003	127	Norrbottens lappmark	16217	175	Nej	Ej luckigt	Mycket jämn	Flerskiktat	Normal		5.67595	1
2003	128	Norrbottens lappmark	16217	115	2	Luckigt	Mellan jämn och något ojämn	Enskiktat	Normal		5.67595
2003	129	Norrbottens lappmark	16217	175	Nej	Ej luckigt	Mellan jämn och något ojämn	Flerskiktat	Normal		5.67595
2003	130	Norrbottens lappmark	16217	25	2	Ej luckigt	Något ojämn	Flerskiktat	Normal		5.67595
2003	131	Norrbottens lappmark	16217	56	2	Ej luckigt	Mycket jämn	Flerskiktat	Normal		5.67595
2003	132	Norrbottens lappmark	16217	34	3	Ej luckigt	Mycket jämn	Enskiktat	Normal		5.67595
2003	133	Norrbottens lappmark	16217	91	2	Ej luckigt	Mycket jämn	Tvåskiktat	Normal		5.67595
2003	134	Norrbottens lappmark	16217	5	3	Ej luckigt	Mycket jämn	Flerskiktat	Normal		5.67595	1
2003	135	Norrbottens lappmark	16217	155	2	Ej luckigt	Mycket jämn	Tvåskiktat	Normal		5.67595	2
2003	136	Norrbottens lappmark	16217	60	2	Ej luckigt	Mycket jämn	Tvåskiktat	Normal		5.67595
2003	137	Norrbottens lappmark	16217	4	3	Ej luckigt	Mycket jämn	Enskiktat	Normal		5.67595
2003	138	Norrbottens lappmark	16217	85	Nej	Ej luckigt	Mellan jämn och något ojämn	Flerskiktat	Normal		5.67595
2003	139	Norrbottens lappmark	16217	175	Nej	Något luckigt	Mycket jämn	Tvåskiktat	Normal		5.67595								1
2003	140	Norrbottens lappmark	16217	175	Nej	Något luckigt	Mycket jämn	Tvåskiktat	Normal		5.67595								1
2003	141	Norrbottens lappmark	16217	185	Nej	Något luckigt	Mycket jämn	Tvåskiktat	Normal		5.67595
2003	142	Norrbottens lappmark	16217	175	Nej	Luckigt	Mycket jämn	Tvåskiktat	Normal		5.67595
2003	143	Norrbottens lappmark	16217	125	Nej	Luckigt	Mycket jämn	Tvåskiktat	Normal		5.67595								1
2003	144	Norrbottens lappmark	16217	185	Nej	Luckigt	Mycket jämn	Tvåskiktat	Normal		5.67595
2003	145	Norrbottens lappmark	16217	175	Nej	Ej luckigt	Mycket jämn	Tvåskiktat	Normal		5.67595								2
2003	146	Norrbottens lappmark	16217				Mycket jämn	Tvåskiktat	Normal		5.67595
2003	147	Norrbottens lappmark	13378	95	2	Ej luckigt	Mycket jämn	Tvåskiktat	Normal		4.6823
2003	148	Norrbottens lappmark	13439	7	3	Ej luckigt	Mycket jämn	Enskiktat	Normal		4.70365
2003	149	Norrbottens lappmark	2778	55	2	Ej luckigt	Mycket jämn	Tvåskiktat	Normal		0.9723
2003	150	Norrbottens lappmark	16217	65	Nej	Luckigt	Mellan jämn och något ojämn	Flerskiktat	Normal		5.67595
2003	151	Norrbottens lappmark	16217	97	Nej	Ej luckigt	Mycket jämn	Tvåskiktat	Normal		5.67595
2003	152	Norrbottens lappmark	16217	20	2	Luckigt	Mycket jämn	Tvåskiktat	Normal		5.67595
2003	153	Norrbottens lappmark	16217	100	2	Något luckigt	Mycket jämn	Enskiktat	Normal		5.67595
2003	154	Norrbottens lappmark	11490	4	3	Luckigt	Något ojämn	Tvåskiktat	Normal		4.0215
2003	155	Norrbottens lappmark	4727	125	2	Något luckigt	Mellan något ojämn och mycket ojämn	Tvåskiktat	Normal		1.65445
2003	156	Norrbottens lappmark	16217				Något ojämn	Enskiktat	Normal		5.67595
2003	157	Norrbottens lappmark	16217	135	Nej	Något luckigt	Mycket jämn	Enskiktat	Normal		5.67595
2003	158	Norrbottens lappmark	16217	50	Nej	Ej luckigt	Mycket jämn	Flerskiktat	Normal		5.67595
2003	159	Norrbottens lappmark	16217	3	3	Ej luckigt	Mellan jämn och något ojämn	Flerskiktat	Normal		5.67595
2003	160	Norrbottens lappmark	14254	20	2	Ej luckigt	Mellan jämn och något ojämn	Enskiktat	Normal		4.9889
2003	161	Norrbottens lappmark	1963	125	Nej	Något luckigt	Mellan jämn och något ojämn	Tvåskiktat	Normal		0.68705
2003	162	Norrbottens lappmark	16217	135	Nej	Luckigt	Mellan jämn och något ojämn	Flerskiktat	Normal		5.67595
2003	163	Norrbottens lappmark	16217	115	Nej	Något luckigt	Mycket jämn	Enskiktat	Normal		5.67595
2003	164	Norrbottens lappmark	16217	140	2	Ej luckigt	Mycket jämn	Tvåskiktat	Normal		5.67595
2003	165	Norrbottens lappmark	16217	195	Nej	Luckigt	Mellan något ojämn och mycket ojämn	Tvåskiktat	Naturskogskaraktär		5.67595	1
2003	166	Norrbottens lappmark	16217	175	Nej	Något luckigt	Mellan jämn och något ojämn	Tvåskiktat	Normal		5.67595
2003	167	Norrbottens lappmark	16217	11	3	Ej luckigt	Mellan jämn och något ojämn	Enskiktat	Normal		5.67595
2003	168	Norrbottens lappmark	16217	44	2	Något luckigt	Mycket jämn	Flerskiktat	Normal		5.67595
2003	169	Norrbottens lappmark	16217	45	2	Luckigt	Mycket jämn	Tvåskiktat	Normal		5.67595
2003	170	Norrbottens lappmark	16217	5	3	Något luckigt	Mellan jämn och något ojämn	Flerskiktat	Normal		5.67595
2003	171	Norrbottens lappmark	16217	85	Nej	Luckigt	Mycket ojämn	Enskiktat	Normal		5.67595
2003	172	Norrbottens lappmark	16217	25	2	Ej luckigt	Mellan jämn och något ojämn	Tvåskiktat	Normal		5.67595
2003	173	Norrbottens lappmark	16217	34	2	Något luckigt	Mycket jämn	Tvåskiktat	Normal		5.67595
2003	174	Norrbottens lappmark	16217	40	2	Luckigt	Mellan jämn och något ojämn	Tvåskiktat	Normal		5.67595
2003	175	Norrbottens lappmark	16217	40	2	Luckigt	Mycket jämn	Tvåskiktat	Normal		5.67595
2003	176	Norrbottens lappmark	16217	7	2	Ej luckigt	Mellan jämn och något ojämn	Enskiktat	Normal		5.67595
2003	177	Norrbottens lappmark	16217	175	Nej	Luckigt	Något ojämn	Tvåskiktat	Normal		5.67595
2003	178	Norrbottens lappmark	16217	8	2	Ej luckigt	Mellan jämn och något ojämn	Enskiktat	Normal		5.67595
2003	179	Norrbottens lappmark	16217	48	2	Något luckigt	Mycket jämn	Tvåskiktat	Normal		5.67595
2003	180	Norrbottens lappmark	16217	60	2	Något luckigt	Mycket jämn	Tvåskiktat	Normal		5.67595
2003	181	Norrbottens lappmark	16217	60	2	Luckigt	Något ojämn	Tvåskiktat	Normal		5.67595
2003	182	Norrbottens lappmark	16217	295	2	Luckigt	Mellan något ojämn och mycket ojämn	Tvåskiktat	Normal		5.67595	1
2003	183	Norrbottens lappmark	16217	250	2	Luckigt	Mellan något ojämn och mycket ojämn	Enskiktat	Normal		5.67595	1	1	1
2003	184	Norrbottens lappmark	16217	215	2	Något luckigt	Mellan något ojämn och mycket ojämn	Tvåskiktat	Normal		5.67595	3	1
2003	185	Norrbottens lappmark	16217	185	2	Luckigt	Något ojämn	Tvåskiktat	Normal		5.67595	2
2003	186	Norrbottens lappmark	16217	215	2	Luckigt	Något ojämn	Tvåskiktat	Normal		5.67595	1	1
2003	187	Norrbottens lappmark	16217	180	2	Luckigt	Mellan något ojämn och mycket ojämn	Tvåskiktat	Normal		5.67595
2003	188	Norrbottens lappmark	16217	200	2	Något luckigt	Mellan något ojämn och mycket ojämn	Tvåskiktat	Normal		5.67595	1	1
2003	189	Norrbottens lappmark	16217	215	2	Luckigt	Mycket ojämn	Tvåskiktat	Normal		5.67595
2003	190	Norrbottens lappmark	16217	65	Nej	Ej luckigt	Mycket jämn	Enskiktat	Normal		5.67595
2003	191	Norrbottens lappmark	16217	16	2	Något luckigt	Mycket jämn	Enskiktat	Normal		5.67595
2003	192	Norrbottens lappmark	16217	17	2	Något luckigt	Mellan jämn och något ojämn	Enskiktat	Normal		5.67595
2003	193	Norrbottens lappmark	16217	18	2	Något luckigt	Något ojämn	Enskiktat	Normal		5.67595
2003	194	Norrbottens lappmark	16217	55	Nej	Något luckigt	Mellan jämn och något ojämn	Tvåskiktat	Normal		5.67595
2003	195	Norrbottens lappmark	16217	60	Nej	Ej luckigt	Mellan jämn och något ojämn	Tvåskiktat	Normal		5.67595
2003	196	Norrbottens lappmark	16217	70	Nej	Ej luckigt	Mycket jämn	Tvåskiktat	Normal		5.67595
2003	197	Norrbottens lappmark	16217	45	2	Ej luckigt	Mycket jämn	Tvåskiktat	Normal		5.67595	1
2003	198	Norrbottens lappmark	16217	65	Nej	Något luckigt	Mycket jämn	Tvåskiktat	Normal		5.67595
2003	199	Norrbottens lappmark	16217	65	2	Ej luckigt	Mycket jämn	Tvåskiktat	Normal		5.67595
2003	200	Norrbottens lappmark	16217	60	2	Ej luckigt	Mellan jämn och något ojämn	Enskiktat	Normal		5.67595
2003	201	Norrbottens lappmark	16217	85	Nej	Luckigt	Mellan något ojämn och mycket ojämn	Tvåskiktat	Normal		5.67595	1
2003	202	Norrbottens lappmark	16217	250	Nej	Något luckigt	Något ojämn	Tvåskiktat	Normal		5.67595	2	1
2003	203	Norrbottens lappmark	14255	105	Nej	Ej luckigt	Mellan något ojämn och mycket ojämn	Tvåskiktat	Normal		4.98925								3	1						1
2003	204	Norrbottens lappmark	16217	250	Nej	Något luckigt	Mellan något ojämn och mycket ojämn	Tvåskiktat	Normal		5.67595								3	1						1
2003	205	Norrbottens lappmark	16217	105	Nej	Något luckigt	Mellan något ojämn och mycket ojämn	Tvåskiktat	Normal		5.67595
2003	206	Norrbottens lappmark	14260	125	2	Ej luckigt	Mycket jämn	Enskiktat	Normal		4.991
2003	207	Norrbottens lappmark	16217	45	2	Något luckigt	Något ojämn	Tvåskiktat	Normal		5.67595
2003	208	Norrbottens lappmark	16217	145	Nej	Luckigt	Mycket jämn	Tvåskiktat	Naturskogskaraktär		5.67595								1
2003	209	Norrbottens lappmark	16217	145	Nej	Ej luckigt	Mellan jämn och något ojämn	Tvåskiktat	Naturskogskaraktär		5.67595								1
2003	210	Norrbottens lappmark	16217	125	Nej	Ej luckigt	Mellan jämn och något ojämn	Flerskiktat	Naturskogskaraktär		5.67595								1
2003	211	Norrbottens lappmark	16217	145	Nej	Luckigt	Mycket jämn	Tvåskiktat	Normal		5.67595								1
2003	212	Norrbottens lappmark	16217	105	2	Något luckigt	Mellan jämn och något ojämn	Tvåskiktat	Normal		5.67595
2003	213	Norrbottens lappmark	16217	125	Nej	Något luckigt	Mellan jämn och något ojämn	Tvåskiktat	Normal		5.67595	1	1
2003	214	Norrbottens lappmark	16217	120	2	Något luckigt	Mycket jämn	Tvåskiktat	Normal		5.67595
2003	215	Norrbottens lappmark	16217	15	2	Något luckigt	Mycket jämn	Tvåskiktat	Normal		5.67595
2003	216	Norrbottens lappmark	16217	35	2	Något luckigt	Mellan jämn och något ojämn	Tvåskiktat	Normal		5.67595
2003	217	Norrbottens lappmark	16217	15	2	Något luckigt	Mycket jämn	Tvåskiktat	Normal		5.67595
2003	218	Norrbottens lappmark	16217	25	2	Något luckigt	Mellan jämn och något ojämn	Flerskiktat	Normal		5.67595
2003	219	Norrbottens lappmark	16217	30	2	Luckigt	Något ojämn	Flerskiktat	Normal		5.67595
2003	220	Norrbottens lappmark	16217	6	2	Något luckigt	Mellan jämn och något ojämn	Tvåskiktat	Normal		5.67595	1
2003	221	Norrbottens lappmark	16217	60	2	Något luckigt	Mellan jämn och något ojämn	Tvåskiktat	Normal		5.67595	1
2003	222	Norrbottens lappmark	16217	40	2	Luckigt	Mellan jämn och något ojämn	Tvåskiktat	Normal		5.67595
2003	223	Norrbottens lappmark	16217	245	2	Något luckigt	Mycket jämn	Tvåskiktat	Normal		5.67595	2	1	1
2003	224	Norrbottens lappmark	16217	25	2	Ej luckigt	Mycket jämn	Flerskiktat	Normal		5.67595
2003	225	Norrbottens lappmark	16217	55	Nej	Ej luckigt	Mycket jämn	Tvåskiktat	Normal		5.67595
2003	226	Norrbottens lappmark	16217	20	2	Något luckigt	Mycket jämn	Tvåskiktat	Normal		5.67595
2003	227	Norrbottens lappmark	16217	55	Nej	Något luckigt	Mycket jämn	Tvåskiktat	Normal		5.67595
2003	228	Norrbottens lappmark	16217	80	Nej	Något luckigt	Mycket jämn	Tvåskiktat	Normal		5.67595
2003	229	Norrbottens lappmark	16217	75	Nej	Något luckigt	Mycket jämn	Tvåskiktat	Normal		5.67595
2003	230	Norrbottens lappmark	16217	50	2	Luckigt	Mycket jämn	Tvåskiktat	Normal		5.67595
2003	231	Norrbottens lappmark	16217	60	2	Luckigt	Mycket jämn	Tvåskiktat	Normal		5.67595
2003	232	Norrbottens lappmark	16217	60	2	Luckigt	Mycket jämn	Tvåskiktat	Normal		5.67595
2003	233	Norrbottens lappmark	16217	40	2	Något luckigt	Mycket jämn	Tvåskiktat	Normal		5.67595
2003	234	Norrbottens lappmark	16217	155	Nej	Luckigt	Mellan jämn och något ojämn	Flerskiktat	Normal		5.67595	1	1
2003	235	Norrbottens lappmark	16217	87	Nej	Något luckigt	Mycket jämn	Flerskiktat	Normal		5.67595
2003	236	Norrbottens lappmark	16217	225	Nej	Luckigt	Mycket jämn	Fullskiktat	Normal		5.67595
2003	237	Norrbottens lappmark	16217	175	Nej	Luckigt	Mycket jämn	Fullskiktat	Normal		5.67595								1	1	1	1
2003	238	Norrbottens lappmark	16217	145	Nej	Luckigt	Mycket jämn	Fullskiktat	Normal		5.67595
2003	239	Västerbottens lappmark	13612	54	3	Ej luckigt	Något ojämn	Enskiktat	Normal		8.8478
2003	240	Västerbottens lappmark	13612	42	Nej	Ej luckigt	Något ojämn	Tvåskiktat	Normal		8.8478
2003	241	Västerbottens lappmark	13612	24	2	Luckigt	Mycket jämn	Tvåskiktat	Normal		8.8478																													1	1
2003	242	Västerbottens lappmark	13612	22	3	Något luckigt	Mellan jämn och något ojämn	Enskiktat	Normal		8.8478
2003	243	Västerbottens lappmark	13612	91	Nej	Luckigt	Mycket jämn	Tvåskiktat	Normal		8.8478
2003	244	Västerbottens lappmark	13612	24	3	Något luckigt	Mellan jämn och något ojämn	Tvåskiktat	Normal		8.8478
2003	245	Västerbottens lappmark	13612	30	3	Något luckigt	Något ojämn	Enskiktat	Normal		8.8478
2003	246	Västerbottens lappmark	13612	29	3	Ej luckigt	Mycket jämn	Tvåskiktat	Normal		8.8478
2003	247	Västerbottens lappmark	13612	29	3	Luckigt	Mycket jämn	Tvåskiktat	Normal		8.8478
2003	248	Västerbottens lappmark	13612	61	2	Luckigt	Mycket jämn	Tvåskiktat	Normal		8.8478
2003	249	Västerbottens lappmark	13612	31	3	Något luckigt	Mellan jämn och något ojämn	Tvåskiktat	Normal		8.8478
2003	250	Västerbottens lappmark	13612	25	3	Ej luckigt	Mycket jämn	Tvåskiktat	Normal		8.8478
2003	251	Västerbottens lappmark	13612	23	3	Luckigt	Mycket jämn	Tvåskiktat	Normal		8.8478
2003	252	Västerbottens lappmark	13612	25	3	Ej luckigt	Mycket jämn	Tvåskiktat	Normal		8.8478
2003	253	Västerbottens lappmark	13612	28	2	Något luckigt	Mellan jämn och något ojämn	Tvåskiktat	Normal		8.8478
2003	254	Västerbottens lappmark	13612	24	3	Något luckigt	Mycket jämn	Tvåskiktat	Normal		8.8478
2003	255	Västerbottens lappmark	13612	52	2	Luckigt	Mellan jämn och något ojämn	Tvåskiktat	Normal		8.8478
2003	256	Västerbottens lappmark	12780	64	Nej	Något luckigt	Något ojämn	Tvåskiktat	Normal		8.307
2003	257	Västerbottens lappmark	13612	99	2	Något luckigt	Mellan jämn och något ojämn	Tvåskiktat	Normal		8.8478
2003	258	Västerbottens lappmark	13612	32	3	Något luckigt	Mellan jämn och något ojämn	Tvåskiktat	Normal		8.8478
2003	259	Västerbottens lappmark	13612	25	3	Luckigt	Mellan jämn och något ojämn	Tvåskiktat	Normal		8.8478
2003	260	Västerbottens lappmark	13612	78	2	Något luckigt	Mycket jämn	Tvåskiktat	Normal		8.8478
2003	261	Västerbottens lappmark	13612	63	2	Ej luckigt	Mycket jämn	Tvåskiktat	Normal		8.8478
2003	262	Västerbottens lappmark	10658	81	2	Ej luckigt	Mellan jämn och något ojämn	Enskiktat	Normal		6.9277
2003	263	Västerbottens lappmark	13612	2	3	Luckigt	Mellan jämn och något ojämn	Enskiktat	Normal		8.8478
2003	264	Västerbottens lappmark	13612	4	3	Luckigt	Mycket jämn	Tvåskiktat	Normal		8.8478	1
2003	265	Västerbottens lappmark	13612	6	3	Ej luckigt	Mycket jämn	Enskiktat	Normal		8.8478
2003	266	Västerbottens lappmark	4036	90	2	Något luckigt	Mycket jämn	Tvåskiktat	Normal		2.6234	3
2003	267	Västerbottens lappmark	13612	73	2	Ej luckigt	Mellan jämn och något ojämn	Tvåskiktat	Normal		8.8478
2003	268	Västerbottens lappmark	13612	106	Nej	Något luckigt	Något ojämn	Tvåskiktat	Normal		8.8478	1
2003	269	Västerbottens lappmark	13612	48	Nej	Luckigt	Mycket jämn	Enskiktat	Normal		8.8478
2003	270	Västerbottens lappmark	13612	60	2	Luckigt	Mycket jämn	Tvåskiktat	Normal		8.8478								1
2003	271	Västerbottens lappmark	13612	165	Nej	Ej luckigt	Mycket jämn	Enskiktat	Normal		8.8478								1
2003	272	Västerbottens lappmark	13612	55	Nej	Ej luckigt	Mycket jämn	Tvåskiktat	Normal		8.8478
2003	273	Västerbottens lappmark	13612	12	3	Ej luckigt	Mycket jämn	Enskiktat	Normal		8.8478
2003	274	Västerbottens lappmark	13612	15	3	Ej luckigt	Mycket jämn	Enskiktat	Normal		8.8478
2003	275	Västerbottens lappmark	13612	15	3	Något luckigt	Mellan jämn och något ojämn	Enskiktat	Normal		8.8478
2003	276	Västerbottens lappmark	13612	46	3	Ej luckigt	Mycket jämn	Tvåskiktat	Normal		8.8478
2003	277	Västerbottens lappmark	13612	59	3	Ej luckigt	Mycket jämn	Tvåskiktat	Normal		8.8478
2003	278	Västerbottens lappmark	13612	78	Nej	Luckigt	Mellan jämn och något ojämn	Tvåskiktat	Normal		8.8478								2
2003	279	Västerbottens lappmark	13612	93	Nej	Luckigt	Mellan jämn och något ojämn	Tvåskiktat	Normal		8.8478								1
2003	280	Västerbottens lappmark	13612	174	Nej	Luckigt	Mellan jämn och något ojämn	Tvåskiktat	Normal		8.8478								3	2	1					1
2003	281	Västerbottens lappmark	10528	139	Nej	Luckigt	Något ojämn	Enskiktat	Normal		6.8432								2
2003	282	Västerbottens lappmark	13612	94	2	Något luckigt	Mycket jämn	Tvåskiktat	Normal		8.8478								1
2003	283	Västerbottens lappmark	13612	8	3	Ej luckigt	Mycket jämn	Tvåskiktat	Normal		8.8478
2003	284	Västerbottens lappmark	13612	168	Nej	Något luckigt	Mycket jämn	Tvåskiktat	Normal		8.8478
2003	285	Västerbottens lappmark	13612	105	2	Ej luckigt	Mycket jämn	Tvåskiktat	Normal		8.8478
2003	286	Västerbottens lappmark	13612	60	2	Ej luckigt	Mycket jämn	Enskiktat	Normal		8.8478
2003	287	Västerbottens lappmark	10479	150	2	Ej luckigt	Mycket jämn	Tvåskiktat	Normal		6.81135								1
2003	288	Västerbottens lappmark	3134	47	2	Ej luckigt	Mycket jämn	Enskiktat	Normal		2.0371
2003	289	Västerbottens lappmark	13612	10	3	Ej luckigt	Mycket jämn	Enskiktat	Normal		8.8478
2003	290	Västerbottens lappmark	13612	115	Nej	Ej luckigt	Mycket jämn	Enskiktat	Normal		8.8478
2003	291	Västerbottens lappmark	13612	40	Nej	Ej luckigt	Mycket jämn	Flerskiktat	Normal		8.8478
2003	292	Västerbottens lappmark	13612	111	2	Ej luckigt	Mycket jämn	Tvåskiktat	Normal		8.8478								5
2003	293	Västerbottens lappmark	13612	89	2	Ej luckigt	Mycket jämn	Tvåskiktat	Normal		8.8478
2003	294	Västerbottens lappmark	13612	33	3	Luckigt	Mellan jämn och något ojämn	Tvåskiktat	Normal		8.8478
2003	295	Västerbottens lappmark	13612	147	Nej	Ej luckigt	Mycket jämn	Tvåskiktat	Normal		8.8478
2003	296	Västerbottens lappmark	13612	83	Nej	Ej luckigt	Mycket jämn	Tvåskiktat	Normal		8.8478
2003	297	Västerbottens lappmark	13612	29	3	Ej luckigt	Mycket jämn	Tvåskiktat	Normal		8.8478
2003	298	Västerbottens lappmark	13612	95	2	Något luckigt	Mycket jämn	Enskiktat	Normal		8.8478
2003	299	Västerbottens lappmark	13612	135	Nej	Något luckigt	Mycket jämn	Enskiktat	Normal		8.8478								1
2003	300	Västerbottens lappmark	13612	17	2	Ej luckigt	Något ojämn	Enskiktat	Normal		8.8478
2003	301	Västerbottens lappmark	13612	14	3	Ej luckigt	Mycket jämn	Enskiktat	Normal		8.8478
2003	302	Västerbottens lappmark	13612	18	3	Ej luckigt	Mellan jämn och något ojämn	Flerskiktat	Normal		8.8478																													1
2003	303	Västerbottens lappmark	13612	22	2	Något luckigt	Mellan något ojämn och mycket ojämn	Flerskiktat	Normal		8.8478
2003	304	Västerbottens lappmark	5678	105	2	Ej luckigt	Mycket jämn	Enskiktat	Normal		3.6907
2003	305	Västerbottens lappmark	13612	25	3	Något luckigt	Mycket jämn	Tvåskiktat	Normal		8.8478
2003	306	Västerbottens lappmark	13612	100	2	Ej luckigt	Mycket jämn	Flerskiktat	Normal		8.8478
2003	307	Västerbottens lappmark	13612	105	2	Ej luckigt	Mellan något ojämn och mycket ojämn	Tvåskiktat	Naturskogskaraktär		8.8478	1
2003	308	Västerbottens lappmark	13612	117	2	Ej luckigt	Mycket jämn	Tvåskiktat	Normal		8.8478
2003	309	Västerbottens lappmark	13612	17	3	Ej luckigt	Mycket jämn	Enskiktat	Normal		8.8478
2003	310	Västerbottens lappmark	11638	17	3	Ej luckigt	Mellan jämn och något ojämn	Tvåskiktat	Normal		7.5647
2003	311	Västerbottens lappmark	13612	32	3	Luckigt	Något ojämn	Enskiktat	Normal		8.8478
2003	312	Västerbottens lappmark	8522	123	Nej	Något luckigt	Mycket jämn	Flerskiktat	Normal		5.5393
2003	313	Västerbottens lappmark	13612	133	2	Luckigt	Mellan jämn och något ojämn	Tvåskiktat	Normal		8.8478	5	2						1
2003	314	Västerbottens lappmark	13612	125	Nej	Något luckigt	Mellan något ojämn och mycket ojämn	Tvåskiktat	Normal		8.8478	5
2003	315	Västerbottens lappmark	13612	96	2	Något luckigt	Mellan jämn och något ojämn	Tvåskiktat	Normal		8.8478
2003	316	Västerbottens lappmark	13612	63	3	Något luckigt	Mellan jämn och något ojämn	Tvåskiktat	Normal		8.8478	6
2003	317	Västerbottens lappmark	13612				Mycket jämn	Trädskikt saknas	Normal		8.8478
2003	318	Västerbottens lappmark	9576	15	2	Ej luckigt	Mycket jämn	Tvåskiktat	Normal		6.2244
2003	319	Västerbottens lappmark	4036	60	3	Ej luckigt	Mycket jämn	Flerskiktat	Normal		2.6234
2003	320	Västerbottens lappmark	13612	9	3	Ej luckigt	Mellan jämn och något ojämn	Enskiktat	Normal		8.8478
2003	321	Västerbottens lappmark	13612	15	3	Något luckigt	Mellan jämn och något ojämn	Enskiktat	Normal		8.8478
2003	322	Västerbottens lappmark	13612	25	3	Ej luckigt	Mellan jämn och något ojämn	Tvåskiktat	Normal		8.8478
2003	323	Västerbottens lappmark	10608	150	2	Ej luckigt	Mycket jämn	Tvåskiktat	Normal		6.8952
2003	324	Västerbottens lappmark	13612	102	2	Luckigt	Mycket jämn	Tvåskiktat	Normal		8.8478
2003	325	Västerbottens lappmark	9843	112	2	Luckigt	Mycket jämn	Tvåskiktat	Normal		6.39795
2003	326	Västerbottens lappmark	13612	91	2	Ej luckigt	Mellan jämn och något ojämn	Tvåskiktat	Normal		8.8478
2003	327	Västerbottens lappmark	13612	44	3	Något luckigt	Mellan jämn och något ojämn	Tvåskiktat	Normal		8.8478
2003	328	Västerbottens lappmark	13612	49	3	Ej luckigt	Mycket jämn	Tvåskiktat	Normal		8.8478
2003	329	Västerbottens lappmark	13612	51	2	Ej luckigt	Mellan jämn och något ojämn	Tvåskiktat	Normal		8.8478															1
2003	330	Västerbottens lappmark	13612	124	Nej	Något luckigt	Något ojämn	Fullskiktat	Normal		8.8478								1
2003	331	Västerbottens lappmark	13612	153	Nej	Luckigt	Mellan jämn och något ojämn	Tvåskiktat	Normal		8.8478								1
2003	332	Västerbottens lappmark	13612	156	2	Luckigt	Mellan jämn och något ojämn	Tvåskiktat	Normal		8.8478								2
2003	333	Västerbottens lappmark	13612	157	Nej	Luckigt	Mellan något ojämn och mycket ojämn	Tvåskiktat	Normal		8.8478								1
2003	334	Västerbottens lappmark	13612	155	Nej	Luckigt	Något ojämn	Tvåskiktat	Normal		8.8478								1
2003	335	Västerbottens lappmark	9843	165	Nej	Ej luckigt	Mellan jämn och något ojämn	Tvåskiktat	Normal		6.39795
2003	336	Västerbottens lappmark	13612	160	Nej	Något luckigt	Mycket jämn	Enskiktat	Normal		8.8478
2003	337	Västerbottens lappmark	13612	145	Nej	Något luckigt	Något ojämn	Enskiktat	Normal		8.8478	1	1
2003	338	Västerbottens lappmark	13612	65	Nej	Ej luckigt	Något ojämn	Tvåskiktat	Normal		8.8478								1
2003	339	Västerbottens lappmark	13612	175	Nej	Ej luckigt	Mycket jämn	Enskiktat	Normal		8.8478								4
2003	340	Västerbottens lappmark	3257	115	Nej	Något luckigt	Mycket jämn	Enskiktat	Normal		2.11705
2003	341	Västerbottens lappmark	13612	264	Nej	Luckigt	Mycket jämn	Tvåskiktat	Normal		8.8478
2003	342	Västerbottens lappmark	12258	151	Nej	Luckigt	Mellan jämn och något ojämn	Tvåskiktat	Normal		7.9677
2003	343	Västerbottens lappmark	13612				Mellan jämn och något ojämn	Enskiktat	Normal		8.8478
2003	344	Västerbottens lappmark	13612	93	2	Luckigt	Mellan jämn och något ojämn	Tvåskiktat	Normal		8.8478
2003	345	Västerbottens lappmark	13612	107	Nej	Luckigt	Mellan jämn och något ojämn	Tvåskiktat	Normal		8.8478
2003	346	Västerbottens lappmark	13612	68	Nej	Något luckigt	Mycket jämn	Flerskiktat	Normal		8.8478								1
2003	347	Västerbottens lappmark	13612	69	Nej	Luckigt	Mellan jämn och något ojämn	Flerskiktat	Normal		8.8478
2003	348	Västerbottens lappmark	13612	75	Nej	Ej luckigt	Något ojämn	Tvåskiktat	Normal		8.8478
2003	349	Västerbottens lappmark	13612				Mellan jämn och något ojämn	Tvåskiktat	Normal		8.8478
2003	350	Västerbottens lappmark	13612				Mycket jämn	Tvåskiktat	Normal		8.8478
2003	351	Västerbottens lappmark	13612	44	3	Något luckigt	Något ojämn	Tvåskiktat	Normal		8.8478
2003	352	Västerbottens lappmark	13612	7	3	Något luckigt	Mellan jämn och något ojämn	Tvåskiktat	Normal		8.8478								1
2003	353	Västerbottens lappmark	13612	116	Nej	Ej luckigt	Mellan jämn och något ojämn	Tvåskiktat	Normal		8.8478	1
2003	354	Västerbottens lappmark	13612	40	3	Något luckigt	Mellan något ojämn och mycket ojämn	Tvåskiktat	Normal		8.8478
2003	355	Västerbottens lappmark	13612	31	2	Luckigt	Mycket ojämn	Tvåskiktat	Normal		8.8478
2003	356	Västerbottens lappmark	13612	95	Nej	Luckigt	Mellan något ojämn och mycket ojämn	Flerskiktat	Normal		8.8478
2003	357	Västerbottens lappmark	13612	42	2	Något luckigt	Mellan något ojämn och mycket ojämn	Tvåskiktat	Normal		8.8478
2003	358	Västerbottens lappmark	13612	65	2	Något luckigt	Mellan något ojämn och mycket ojämn	Tvåskiktat	Normal		8.8478
2003	359	Västerbottens lappmark	13612	97	Nej	Ej luckigt	Mellan något ojämn och mycket ojämn	Tvåskiktat	Normal		8.8478
2003	360	Västerbottens lappmark	8953	94	Nej	Ej luckigt	Mycket jämn	Tvåskiktat	Normal		5.81945	1
2003	361	Västerbottens lappmark	13612	54	3	Ej luckigt	Mycket jämn	Tvåskiktat	Normal		8.8478
2003	362	Västerbottens lappmark	12218	54	3	Ej luckigt	Mellan jämn och något ojämn	Tvåskiktat	Normal		7.9417
2003	363	Västerbottens lappmark	13612	52	2	Ej luckigt	Mellan något ojämn och mycket ojämn	Tvåskiktat	Normal		8.8478
2003	364	Västerbottens lappmark	13612	58	3	Något luckigt	Mellan jämn och något ojämn	Tvåskiktat	Normal		8.8478	1
2003	365	Västerbottens lappmark	13612	10	3	Ej luckigt	Mellan jämn och något ojämn	Enskiktat	Normal		8.8478
2003	366	Västerbottens lappmark	11964	85	Nej	Ej luckigt	Mycket jämn	Tvåskiktat	Normal		7.7766
2003	367	Västerbottens lappmark	13612	33	3	Något luckigt	Mycket jämn	Tvåskiktat	Normal		8.8478
2003	368	Västerbottens lappmark	13612	155	Nej	Något luckigt	Mycket jämn	Enskiktat	Normal		8.8478	2
2003	369	Västerbottens lappmark	13612	45	3	Något luckigt	Mycket jämn	Enskiktat	Plantageskogskaraktär		8.8478
2003	370	Norrbottens lappmark	13017	31	3	Ej luckigt	Mellan jämn och något ojämn	Tvåskiktat	Normal		8.46105
2003	371	Norrbottens lappmark	13017	26	3	Något luckigt	Mycket jämn	Enskiktat	Normal		8.46105
2003	372	Norrbottens lappmark	13017	78	Nej	Luckigt	Mycket jämn	Tvåskiktat	Normal		8.46105
2003	373	Norrbottens lappmark	4673	33	2	Ej luckigt	Mycket jämn	Enskiktat	Normal		3.03745
2003	374	Norrbottens lappmark	10888	53	Nej	Ej luckigt	Mycket jämn	Tvåskiktat	Normal		7.0772								1							1
2003	375	Västerbottens lappmark	13612	153	Nej	Något luckigt	Mellan jämn och något ojämn	Tvåskiktat	Normal		8.8478	1
2003	376	Västerbottens lappmark	6979	133	Nej	Luckigt	Mellan något ojämn och mycket ojämn	Tvåskiktat	Normal		4.53635								1
2003	377	Västerbottens lappmark	13612	34	2	Ej luckigt	Mellan jämn och något ojämn	Tvåskiktat	Normal		8.8478
2003	378	Västerbottens lappmark	12687	94	2	Något luckigt	Mellan jämn och något ojämn	Tvåskiktat	Normal		8.24655
2003	379	Västerbottens lappmark	925	94	2	Ej luckigt	Mellan jämn och något ojämn	Tvåskiktat	Normal		0.60125
2003	380	Västerbottens lappmark	13612	94	Nej	Luckigt	Något ojämn	Tvåskiktat	Normal		8.8478								1
2003	381	Västerbottens lappmark	13612	170	Nej	Luckigt	Mellan jämn och något ojämn	Flerskiktat	Naturskogskaraktär		8.8478								3	1	1
2003	382	Västerbottens lappmark	13612	210	Nej	Luckigt	Mycket jämn	Enskiktat	Naturskogskaraktär		8.8478								9	1	1	1
2003	383	Västerbottens lappmark	13612	162	Nej	Luckigt	Mellan något ojämn och mycket ojämn	Tvåskiktat	Normal		8.8478								2	1
2003	384	Västerbottens lappmark	13612	12	3	Ej luckigt	Mycket jämn	Enskiktat	Normal		8.8478
2003	385	Västerbottens lappmark	13612	162	Nej	Luckigt	Mycket jämn	Tvåskiktat	Naturskogskaraktär		8.8478								1	1	1
2003	386	Västerbottens lappmark	13612	167	Nej	Något luckigt	Mycket jämn	Tvåskiktat	Normal		8.8478								3
2003	387	Norrbottens lappmark	13017	90	2	Ej luckigt	Mycket jämn	Flerskiktat	Normal		8.46105
2003	388	Norrbottens lappmark	13017	25	2	Ej luckigt	Mellan jämn och något ojämn	Flerskiktat	Normal		8.46105
2003	389	Norrbottens lappmark	13017	125	2	Ej luckigt	Mycket jämn	Flerskiktat	Normal		8.46105								1
2003	390	Norrbottens lappmark	13017	135	Nej	Ej luckigt	Mycket jämn	Flerskiktat	Normal		8.46105	2
2003	391	Norrbottens lappmark	13017	98	2	Ej luckigt	Mycket jämn	Tvåskiktat	Normal		8.46105
2003	392	Norrbottens lappmark	13017	155	2	Luckigt	Mycket jämn	Tvåskiktat	Normal		8.46105	3
2003	393	Norrbottens lappmark	13017	8	2	Något luckigt	Mellan något ojämn och mycket ojämn	Tvåskiktat	Normal		8.46105
2003	394	Norrbottens lappmark	13017	145	2	Luckigt	Mycket jämn	Tvåskiktat	Normal		8.46105
2003	395	Norrbottens lappmark	13017	145	2	Luckigt	Mellan jämn och något ojämn	Enskiktat	Normal		8.46105	1
2003	396	Norrbottens lappmark	13017	6	3	Ej luckigt	Mellan jämn och något ojämn	Tvåskiktat	Normal		8.46105	1	1
2003	397	Norrbottens lappmark	13017	42	2	Något luckigt	Mycket jämn	Enskiktat	Normal		8.46105
2003	398	Norrbottens lappmark	13017	20	2	Något luckigt	Mellan jämn och något ojämn	Tvåskiktat	Normal		8.46105
2003	399	Norrbottens lappmark	11128	155	2	Luckigt	Mycket jämn	Flerskiktat	Normal		7.2332	2
2003	400	Norrbottens lappmark	13017	135	2	Ej luckigt	Mellan jämn och något ojämn	Tvåskiktat	Normal		8.46105								1
2003	401	Norrbottens lappmark	13017	7	3	Ej luckigt	Mycket jämn	Tvåskiktat	Normal		8.46105
2003	402	Norrbottens lappmark	13017	38	2	Luckigt	Mycket jämn	Tvåskiktat	Normal		8.46105
2003	403	Norrbottens lappmark	13017	35	Nej	Något luckigt	Mycket jämn	Flerskiktat	Normal		8.46105
2003	404	Västerbottens lappmark	6656	43	2	Ej luckigt	Mycket jämn	Enskiktat	Normal		4.3264															1
2003	405	Västerbottens lappmark	13612	8	3	Ej luckigt	Mellan jämn och något ojämn	Enskiktat	Normal		8.8478
2003	406	Västerbottens lappmark	13612	4	3	Luckigt	Mycket jämn	Tvåskiktat	Normal		8.8478
2003	407	Västerbottens lappmark	13612	245	Nej	Luckigt	Mellan jämn och något ojämn	Flerskiktat	Normal		8.8478
2003	408	Västerbottens lappmark	13612	225	Nej	Något luckigt	Mellan jämn och något ojämn	Flerskiktat	Normal		8.8478								2
2003	409	Västerbottens lappmark	7633	180	Nej	Ej luckigt	Mycket jämn	Tvåskiktat	Normal		4.96145
2003	410	Västerbottens lappmark	13612	28	2	Ej luckigt	Mycket jämn	Tvåskiktat	Normal		8.8478
2003	411	Norrbottens lappmark	13017	37	2	Luckigt	Mellan jämn och något ojämn	Tvåskiktat	Normal		8.46105
2003	412	Norrbottens lappmark	13017	42	2	Luckigt	Något ojämn	Tvåskiktat	Normal		8.46105
2003	413	Norrbottens lappmark	13017	43	2	Luckigt	Mellan jämn och något ojämn	Tvåskiktat	Normal		8.46105
2003	414	Norrbottens lappmark	13017	80	Nej	Något luckigt	Något ojämn	Flerskiktat	Normal		8.46105
2003	415	Norrbottens lappmark	13017	200	Nej	Luckigt	Något ojämn	Tvåskiktat	Naturskogskaraktär		8.46105								3	1
2003	416	Norrbottens lappmark	13017	100	Nej	Luckigt	Mellan jämn och något ojämn	Enskiktat	Normal		8.46105
2003	417	Norrbottens lappmark	13017	225	Nej	Luckigt	Något ojämn	Tvåskiktat	Naturskogskaraktär		8.46105
2003	418	Norrbottens lappmark	13017	136	2	Luckigt	Mellan jämn och något ojämn	Enskiktat	Normal		8.46105	1
2003	419	Norrbottens lappmark	9226	145	2	Något luckigt	Mycket ojämn	Tvåskiktat	Normal		5.9969	1
2003	420	Norrbottens lappmark	13017	118	Nej	Ej luckigt	Något ojämn	Flerskiktat	Normal		8.46105
2003	421	Norrbottens lappmark	13017	130	Nej	Något luckigt	Något ojämn	Enskiktat	Normal		8.46105
2003	422	Norrbottens lappmark	13017	160	Nej	Luckigt	Något ojämn	Tvåskiktat	Naturskogskaraktär		8.46105								1	1	1
2003	423	Norrbottens lappmark	13017	150	Nej	Luckigt	Något ojämn	Tvåskiktat	Naturskogskaraktär		8.46105								2																					1	1	1
2003	424	Norrbottens lappmark	13017	160	Nej	Luckigt	Mellan jämn och något ojämn	Tvåskiktat	Naturskogskaraktär		8.46105								1
2003	425	Norrbottens lappmark	13017	160	Nej	Luckigt	Mycket jämn	Tvåskiktat	Naturskogskaraktär		8.46105								3	1	1
2003	426	Norrbottens lappmark	13017	195	Nej	Ej luckigt	Mycket jämn	Tvåskiktat	Naturskogskaraktär		8.46105								2
2003	427	Norrbottens lappmark	13017	170	Nej	Luckigt	Något ojämn	Tvåskiktat	Naturskogskaraktär		8.46105	1							1
2003	428	Norrbottens lappmark	13017	22	2	Luckigt	Något ojämn	Tvåskiktat	Normal		8.46105
2003	429	Norrbottens lappmark	13017	195	Nej	Luckigt	Mycket ojämn	Tvåskiktat	Naturskogskaraktär		8.46105	3	1
2003	430	Norrbottens lappmark	13017	250	Nej	Luckigt	Mellan något ojämn och mycket ojämn	Tvåskiktat	Naturskogskaraktär		8.46105	5	2
2003	431	Norrbottens lappmark	13017	230	Nej	Luckigt	Något ojämn	Tvåskiktat	Naturskogskaraktär		8.46105	3							1
2003	432	Norrbottens lappmark	13017	210	Nej	Luckigt	Mellan något ojämn och mycket ojämn	Tvåskiktat	Naturskogskaraktär		8.46105	1	1	1
2003	433	Norrbottens lappmark	13017	55	Nej	Luckigt	Mellan jämn och något ojämn	Flerskiktat	Normal		8.46105
2003	434	Norrbottens lappmark	13017	135	Nej	Luckigt	Mellan jämn och något ojämn	Tvåskiktat	Normal		8.46105
2003	435	Norrbottens lappmark	13017	65	Nej	Ej luckigt	Mycket jämn	Flerskiktat	Normal		8.46105	3	1
2003	436	Norrbottens lappmark	13017	45	2	Ej luckigt	Något ojämn	Tvåskiktat	Normal		8.46105
2003	437	Norrbottens lappmark	13017	55	2	Luckigt	Mycket jämn	Tvåskiktat	Normal		8.46105
2003	438	Norrbottens lappmark	13017	10	2	Luckigt	Mycket jämn	Flerskiktat	Normal		8.46105
2003	439	Norrbottens lappmark	13017	1	3	Ej luckigt	Mycket jämn	Tvåskiktat	Normal		8.46105
2003	440	Norrbottens lappmark	4237	115	Nej	Något luckigt	Mycket jämn	Tvåskiktat	Normal		2.75405
2003	441	Norrbottens lappmark	13017	9	3	Ej luckigt	Mycket jämn	Tvåskiktat	Normal		8.46105
2003	442	Norrbottens lappmark	13017	36	2	Något luckigt	Mycket jämn	Tvåskiktat	Normal		8.46105
2003	443	Norrbottens lappmark	13017	3	3	Ej luckigt	Mellan jämn och något ojämn	Tvåskiktat	Normal		8.46105
2003	444	Norrbottens lappmark	13017	35	2	Något luckigt	Mellan jämn och något ojämn	Tvåskiktat	Normal		8.46105
2003	445	Norrbottens lappmark	13017	142	2	Något luckigt	Mycket jämn	Tvåskiktat	Normal		8.46105	1
2003	446	Norrbottens lappmark	13017	2	3	Ej luckigt	Mellan jämn och något ojämn	Enskiktat	Normal		8.46105
2003	447	Norrbottens lappmark	13017	25	2	Ej luckigt	Något ojämn	Enskiktat	Normal		8.46105
2003	448	Norrbottens lappmark	13017	25	2	Ej luckigt	Mycket ojämn	Flerskiktat	Normal		8.46105
2003	449	Norrbottens lappmark	9955	95	2	Något luckigt	Mycket jämn	Flerskiktat	Normal		6.47075
2003	450	Norrbottens lappmark	13017	9	3	Ej luckigt	Något ojämn	Tvåskiktat	Normal		8.46105
2003	451	Norrbottens lappmark	13017	155	Nej	Något luckigt	Mycket jämn	Enskiktat	Normal		8.46105	3
2003	452	Norrbottens lappmark	13017	18	2	Ej luckigt	Mellan jämn och något ojämn	Enskiktat	Normal		8.46105
2003	453	Norrbottens lappmark	13017	55	Nej	Luckigt	Mellan jämn och något ojämn	Flerskiktat	Normal		8.46105
2003	454	Norrbottens lappmark	13017	105	2	Luckigt	Mellan något ojämn och mycket ojämn	Tvåskiktat	Normal		8.46105
2003	455	Norrbottens lappmark	13017	70	3	Luckigt	Något ojämn	Tvåskiktat	Normal		8.46105
2003	456	Norrbottens lappmark	13017	62	Nej	Luckigt	Mycket jämn	Tvåskiktat	Normal		8.46105	1
2003	457	Norrbottens lappmark	12301	77	Nej	Luckigt	Mycket jämn	Tvåskiktat	Normal		7.99565
2003	458	Norrbottens lappmark	13017	40	2	Ej luckigt	Mycket jämn	Flerskiktat	Normal		8.46105
2003	459	Norrbottens lappmark	13017	70	Nej	Luckigt	Mellan jämn och något ojämn	Tvåskiktat	Normal		8.46105
2003	460	Norrbottens lappmark	13017	235	Nej	Luckigt	Något ojämn	Tvåskiktat	Normal		8.46105	1
2003	461	Norrbottens lappmark	13017	65	Nej	Något luckigt	Mellan jämn och något ojämn	Flerskiktat	Normal		8.46105
2003	462	Norrbottens lappmark	13017	75	Nej	Något luckigt	Något ojämn	Tvåskiktat	Normal		8.46105	1	1
2003	463	Norrbottens lappmark	13017	210	Nej	Luckigt	Mellan jämn och något ojämn	Enskiktat	Naturskogskaraktär		8.46105
2003	464	Norrbottens lappmark	13017	165	Nej	Ej luckigt	Något ojämn	Flerskiktat	Naturskogskaraktär		8.46105
2003	465	Norrbottens lappmark	8434	90	Nej	Luckigt	Mycket jämn	Tvåskiktat	Normal		5.4821								1
2003	466	Norrbottens lappmark	13017	90	Nej	Luckigt	Mellan något ojämn och mycket ojämn	Tvåskiktat	Normal		8.46105	1
2003	467	Norrbottens lappmark	13017	90	Nej	Något luckigt	Mellan något ojämn och mycket ojämn	Flerskiktat	Normal		8.46105	1	1	1	1
2003	468	Norrbottens lappmark	1368	135	Nej	Luckigt	Något ojämn	Tvåskiktat	Normal		0.8892
2003	469	Norrbottens lappmark	13017	60	2	Luckigt	Mycket jämn	Enskiktat	Normal		8.46105	1
2003	470	Norrbottens lappmark	13017	60	Nej	Något luckigt	Mellan jämn och något ojämn	Enskiktat	Normal		8.46105
2003	471	Norrbottens lappmark	13017	105	2	Ej luckigt	Mycket jämn	Tvåskiktat	Normal		8.46105								1
2003	472	Norrbottens lappmark	13017	50	Nej	Luckigt	Mycket jämn	Tvåskiktat	Normal		8.46105
2003	473	Norrbottens lappmark	13017	67	2	Luckigt	Mellan jämn och något ojämn	Flerskiktat	Normal		8.46105	1							1	1
2003	474	Norrbottens lappmark	13017	63	Nej	Luckigt	Mellan något ojämn och mycket ojämn	Flerskiktat	Normal		8.46105
2003	475	Norrbottens lappmark	13017	83	2	Luckigt	Mellan jämn och något ojämn	Flerskiktat	Normal		8.46105	1
2003	476	Norrbottens lappmark	13017	5	3	Ej luckigt	Mycket jämn	Enskiktat	Normal		8.46105
2003	477	Norrbottens lappmark	13017	124	Nej	Luckigt	Mellan något ojämn och mycket ojämn	Flerskiktat	Normal		8.46105	1
2003	478	Norrbottens lappmark	13017	16	2	Ej luckigt	Mellan jämn och något ojämn	Tvåskiktat	Normal		8.46105	1
2003	479	Norrbottens lappmark	13017	215	3	Luckigt	Mycket jämn	Enskiktat	Naturskogskaraktär		8.46105								5
2003	480	Norrbottens lappmark	13017	125	2	Luckigt	Mycket jämn	Tvåskiktat	Normal		8.46105
2003	481	Norrbottens lappmark	13017	118	2	Något luckigt	Mellan jämn och något ojämn	Tvåskiktat	Normal		8.46105
2003	482	Norrbottens lappmark	13017	115	2	Luckigt	Mellan jämn och något ojämn	Flerskiktat	Normal		8.46105
2003	483	Norrbottens lappmark	11422	118	2	Något luckigt	Mycket jämn	Flerskiktat	Normal		7.4243
2003	484	Norrbottens lappmark	6942				Mellan jämn och något ojämn	Tvåskiktat	Normal		4.5123
2003	485	Norrbottens lappmark	6074	175	Nej	Luckigt	Mycket jämn	Flerskiktat	Normal		3.9481
2003	486	Norrbottens lappmark	6659	150	Nej	Något luckigt	Mycket jämn	Tvåskiktat	Normal		4.32835
2003	487	Norrbottens lappmark	6358	18	3	Något luckigt	Mycket jämn	Tvåskiktat	Normal		4.1327
2003	488	Norrbottens lappmark	13017	18	3	Ej luckigt	Mellan jämn och något ojämn	Enskiktat	Normal		8.46105
2003	489	Norrbottens lappmark	13017	95	2	Ej luckigt	Något ojämn	Enskiktat	Normal		8.46105
2003	490	Norrbottens lappmark	13017				Något ojämn	Enskiktat	Normal		8.46105
2003	491	Norrbottens lappmark	13017				Mellan jämn och något ojämn	Enskiktat	Normal		8.46105	1
2003	492	Norrbottens lappmark	13017				Mellan jämn och något ojämn	Trädskikt saknas	Normal		8.46105
2003	493	Norrbottens lappmark	13017				Mellan jämn och något ojämn	Tvåskiktat	Normal		8.46105
2003	494	Norrbottens lappmark	9382				Något ojämn	Tvåskiktat	Normal		6.0983
2003	495	Norrbottens lappmark	13017	180	2	Något luckigt	Mycket jämn	Enskiktat	Normal		8.46105
2003	496	Norrbottens lappmark	13017	34	2	Ej luckigt	Något ojämn	Tvåskiktat	Normal		8.46105
2003	497	Norrbottens lappmark	13017	27	2	Ej luckigt	Mellan jämn och något ojämn	Tvåskiktat	Normal		8.46105
2003	498	Norrbottens lappmark	13017	28	2	Något luckigt	Mellan jämn och något ojämn	Tvåskiktat	Normal		8.46105
2003	499	Norrbottens lappmark	13017	45	2	Luckigt	Något ojämn	Tvåskiktat	Normal		8.46105
2003	500	Norrbottens lappmark	13017	60	2	Något luckigt	Något ojämn	Enskiktat	Normal		8.46105
2003	501	Norrbottens lappmark	13017	25	2	Luckigt	Mycket jämn	Enskiktat	Normal		8.46105
2003	502	Norrbottens lappmark	13017	60	2	Luckigt	Mellan jämn och något ojämn	Tvåskiktat	Normal		8.46105
2003	503	Norrbottens lappmark	6888	60	2	Något luckigt	Något ojämn	Tvåskiktat	Normal		4.4772
2003	504	Norrbottens lappmark	3485	120	Nej	Något luckigt	Något ojämn	Enskiktat	Normal		2.26525
2003	505	Norrbottens lappmark	13017	3	3	Ej luckigt	Något ojämn	Enskiktat	Normal		8.46105
2003	506	Norrbottens lappmark	13017	3	3	Något luckigt	Mellan jämn och något ojämn	Enskiktat	Normal		8.46105
2003	507	Norrbottens lappmark	13017	60	2	Luckigt	Mellan jämn och något ojämn	Tvåskiktat	Normal		8.46105
2003	508	Norrbottens lappmark	13017	125	Nej	Något luckigt	Mellan jämn och något ojämn	Tvåskiktat	Normal		8.46105
2003	509	Norrbottens lappmark	13017	100	Nej	Ej luckigt	Mycket jämn	Flerskiktat	Naturskogskaraktär		8.46105	1
2003	510	Norrbottens lappmark	13017	142	Nej	Luckigt	Mycket ojämn	Tvåskiktat	Naturskogskaraktär		8.46105	3
2003	511	Norrbottens lappmark	13017	140	Nej	Luckigt	Mellan något ojämn och mycket ojämn	Flerskiktat	Naturskogskaraktär		8.46105
2003	512	Norrbottens lappmark	13017	130	Nej	Något luckigt	Mellan något ojämn och mycket ojämn	Flerskiktat	Normal		8.46105	1
2003	513	Norrbottens lappmark	13017	115	2	Luckigt	Mellan något ojämn och mycket ojämn	Tvåskiktat	Normal		8.46105
2003	514	Norrbottens lappmark	13017	77	Nej	Ej luckigt	Mellan något ojämn och mycket ojämn	Flerskiktat	Normal		8.46105
2003	515	Norrbottens lappmark	6004	10	2	Något luckigt	Mellan något ojämn och mycket ojämn	Tvåskiktat	Normal		3.9026
2003	516	Norrbottens lappmark	13017	75	2	Något luckigt	Något ojämn	Tvåskiktat	Normal		8.46105
2003	517	Norrbottens lappmark	9961	60	2	Något luckigt	Något ojämn	Tvåskiktat	Normal		6.47465
2003	518	Norrbottens lappmark	1935	70	2	Något luckigt	Mellan jämn och något ojämn	Flerskiktat	Normal		1.25775
2003	519	Norrbottens lappmark	13017	130	2	Något luckigt	Mellan jämn och något ojämn	Flerskiktat	Normal		8.46105	1
2003	520	Norrbottens lappmark	13017	100	2	Ej luckigt	Mycket jämn	Tvåskiktat	Normal		8.46105
2003	521	Norrbottens lappmark	10578	100	Nej	Ej luckigt	Mellan jämn och något ojämn	Tvåskiktat	Normal		6.8757	1
2003	522	Norrbottens lappmark	1689	60	2	Något luckigt	Mellan jämn och något ojämn	Tvåskiktat	Normal		1.09785
2003	523	Norrbottens lappmark	11327	20	2	Något luckigt	Mellan jämn och något ojämn	Tvåskiktat	Normal		7.36255
2003	524	Norrbottens lappmark	13017	110	Nej	Ej luckigt	Mellan jämn och något ojämn	Flerskiktat	Normal		8.46105
2003	525	Norrbottens lappmark	13017	108	Nej	Ej luckigt	Något ojämn	Flerskiktat	Normal		8.46105	1
2003	526	Norrbottens lappmark	13017	133	2	Luckigt	Mycket jämn	Tvåskiktat	Normal		8.46105	5
2003	527	Norrbottens lappmark	13017	100	Nej	Något luckigt	Mycket jämn	Tvåskiktat	Normal		8.46105	1							1
2003	528	Norrbottens lappmark	13017	130	3	Något luckigt	Mycket jämn	Tvåskiktat	Normal		8.46105	5
2003	529	Norrbottens lappmark	13017	48	2	Något luckigt	Mycket jämn	Tvåskiktat	Normal		8.46105
2003	530	Norrbottens lappmark	13017	54	2	Något luckigt	Mellan jämn och något ojämn	Tvåskiktat	Normal		8.46105
2003	531	Norrbottens lappmark	13017	165	2	Luckigt	Mycket jämn	Flerskiktat	Normal		8.46105								2
2003	532	Norrbottens lappmark	13017	40	2	Ej luckigt	Något ojämn	Tvåskiktat	Normal		8.46105	1							1
2003	533	Norrbottens lappmark	13017	120	2	Ej luckigt	Mycket jämn	Enskiktat	Normal		8.46105								1
2003	534	Norrbottens lappmark	13017	15	2	Luckigt	Mellan jämn och något ojämn	Enskiktat	Normal		8.46105
2003	535	Norrbottens lappmark	13017	90	3	Något luckigt	Mycket jämn	Tvåskiktat	Normal		8.46105								2
2003	536	Norrbottens lappmark	13017	85	Nej	Ej luckigt	Mellan jämn och något ojämn	Enskiktat	Normal		8.46105
2003	537	Norrbottens lappmark	13017	50	Nej	Något luckigt	Mycket jämn	Tvåskiktat	Normal		8.46105
2003	538	Norrbottens lappmark	13017	36	2	Luckigt	Mycket jämn	Tvåskiktat	Normal		8.46105
2003	539	Norrbottens lappmark	13017	110	Nej	Ej luckigt	Mycket jämn	Tvåskiktat	Naturskogskaraktär		8.46105	1	1
2003	540	Norrbottens lappmark	13017	110	Nej	Något luckigt	Mycket jämn	Tvåskiktat	Normal		8.46105
2003	541	Norrbottens lappmark	13017	110	Nej	Luckigt	Mycket jämn	Tvåskiktat	Normal		8.46105
2003	542	Norrbottens lappmark	5027	175	Nej	Luckigt	Mellan jämn och något ojämn	Tvåskiktat	Naturskogskaraktär		3.26755
2003	543	Norrbottens lappmark	7939	230	Nej	Luckigt	Något ojämn	Flerskiktat	Naturskogskaraktär		5.16035
2003	544	Norrbottens lappmark	13017	40	2	Något luckigt	Mycket jämn	Enskiktat	Normal		8.46105
2003	545	Norrbottens lappmark	13017	45	2	Något luckigt	Mycket jämn	Enskiktat	Normal		8.46105
2003	546	Norrbottens lappmark	13017	38	2	Luckigt	Mycket jämn	Flerskiktat	Normal		8.46105															1
2003	547	Norrbottens lappmark	13017	10	2	Ej luckigt	Mycket jämn	Tvåskiktat	Normal		8.46105
2003	548	Norrbottens lappmark	13017	55	2	Något luckigt	Mellan jämn och något ojämn	Flerskiktat	Normal		8.46105	1
2003	549	Norrbottens lappmark	10193	2	3	Luckigt	Mycket jämn	Enskiktat	Normal		6.62545
2003	550	Norrbottens lappmark	2823	80	Nej	Något luckigt	Mycket jämn	Tvåskiktat	Normal		1.83495
2003	551	Norrbottens lappmark	6256	105	Nej	Ej luckigt	Mellan jämn och något ojämn	Tvåskiktat	Normal		4.0664
2003	552	Norrbottens lappmark	1576	230	Nej	Luckigt	Mycket jämn	Tvåskiktat	Normal		1.0244
2003	553	Norrbottens lappmark	13017	120	2	Något luckigt	Mycket jämn	Tvåskiktat	Normal		8.46105
2003	554	Norrbottens lappmark	3705	115	2	Något luckigt	Mycket jämn	Tvåskiktat	Normal		2.40825
2003	555	Norrbottens lappmark	4729	35	2	Ej luckigt	Mycket jämn	Enskiktat	Normal		3.07385
2003	556	Norrbottens lappmark	13017	80	2	Luckigt	Mycket jämn	Tvåskiktat	Normal		8.46105
2003	557	Norrbottens lappmark	13017	230	Nej	Luckigt	Mellan jämn och något ojämn	Tvåskiktat	Normal		8.46105								1
2003	558	Norrbottens lappmark	13017	135	Nej	Luckigt	Mellan jämn och något ojämn	Tvåskiktat	Normal		8.46105								1	1
2003	559	Norrbottens lappmark	13017	65	2	Något luckigt	Mellan jämn och något ojämn	Tvåskiktat	Normal		8.46105
2003	560	Norrbottens lappmark	13017	20	2	Luckigt	Mycket jämn	Enskiktat	Normal		8.46105
2003	561	Norrbottens lappmark	7066	100	2	Något luckigt	Något ojämn	Tvåskiktat	Normal		4.5929	2	2
2003	562	Norrbottens lappmark	13017	155	2	Luckigt	Mycket jämn	Tvåskiktat	Normal		8.46105
2003	563	Norrbottens lappmark	13017	230	Nej	Något luckigt	Mycket jämn	Flerskiktat	Naturskogskaraktär		8.46105								1
2003	564	Norrbottens lappmark	13017	230	Nej	Något luckigt	Mycket jämn	Tvåskiktat	Naturskogskaraktär		8.46105								1
2003	565	Norrbottens lappmark	13017	200	Nej	Luckigt	Mycket jämn	Tvåskiktat	Naturskogskaraktär		8.46105								2
2003	566	Norrbottens lappmark	13017	200	Nej	Något luckigt	Mycket jämn	Flerskiktat	Naturskogskaraktär		8.46105	1	1	1	1				1
2003	567	Norrbottens lappmark	13017	68	2	Något luckigt	Mellan jämn och något ojämn	Flerskiktat	Normal		8.46105	1
2003	568	Norrbottens lappmark	13017	110	Nej	Luckigt	Mycket jämn	Tvåskiktat	Naturskogskaraktär		8.46105	5
2003	569	Norrbottens lappmark	13017	158	Nej	Luckigt	Mycket jämn	Flerskiktat	Naturskogskaraktär		8.46105
2003	570	Norrbottens lappmark	8962	40	2	Ej luckigt	Mellan jämn och något ojämn	Tvåskiktat	Normal		5.8253
2003	571	Norrbottens lappmark	13017	60	Nej	Luckigt	Mellan jämn och något ojämn	Tvåskiktat	Normal		8.46105
2003	572	Norrbottens lappmark	2545	40	2	Luckigt	Mellan jämn och något ojämn	Tvåskiktat	Normal		1.65425
2003	573	Norrbottens lappmark	10580	13	2	Något luckigt	Mellan jämn och något ojämn	Enskiktat	Normal		6.877
2003	574	Norrbottens lappmark	13017	42	3	Luckigt	Mellan jämn och något ojämn	Tvåskiktat	Normal		8.46105
2003	575	Norrbottens lappmark	11220	41	2	Något luckigt	Mycket jämn	Tvåskiktat	Normal		7.293
2003	576	Norrbottens lappmark	13017	49	2	Luckigt	Mycket jämn	Flerskiktat	Normal		8.46105	1
2003	577	Norrbottens lappmark	13017	155	Nej	Något luckigt	Mycket jämn	Fullskiktat	Naturskogskaraktär		8.46105
2003	578	Norrbottens lappmark	13017	122	Nej	Luckigt	Mycket jämn	Fullskiktat	Naturskogskaraktär		8.46105
2003	579	Norrbottens lappmark	13017	85	2	Något luckigt	Mycket jämn	Tvåskiktat	Normal		8.46105
2003	580	Norrbottens lappmark	13017	65	Nej	Ej luckigt	Mycket jämn	Tvåskiktat	Normal		8.46105
2003	581	Norrbottens lappmark	13017	75	Nej	Något luckigt	Något ojämn	Flerskiktat	Normal		8.46105	1
2003	582	Norrbottens lappmark	13017	66	Nej	Luckigt	Mellan jämn och något ojämn	Tvåskiktat	Normal		8.46105	1	1
2003	583	Norrbottens lappmark	13017	75	2	Något luckigt	Mellan jämn och något ojämn	Tvåskiktat	Normal		8.46105	1
2003	584	Särna-Idre	12909	85	Nej	Något luckigt	Mycket jämn	Tvåskiktat	Normal		5.03451
2003	585	Särna-Idre	12909	20	2	Ej luckigt	Mycket jämn	Enskiktat	Normal		5.03451
2003	586	Särna-Idre	12909	35	2	Något luckigt	Mycket jämn	Tvåskiktat	Normal		5.03451
2003	587	Särna-Idre	12909	30	2	Något luckigt	Mycket jämn	Tvåskiktat	Normal		5.03451
2003	588	Särna-Idre	12909	30	2	Något luckigt	Mycket jämn	Enskiktat	Normal		5.03451
2003	589	Svegs kommun	7858	125	Nej	Luckigt	Mycket jämn	Enskiktat	Normal		3.06462
2003	590	Svegs kommun	7858	33	3	Något luckigt	Mycket jämn	Tvåskiktat	Normal		3.06462
2003	591	Svegs kommun	7858	12	3	Ej luckigt	Mycket jämn	Enskiktat	Normal		3.06462
2003	592	Svegs kommun	7858	16	2	Ej luckigt	Mycket jämn	Enskiktat	Normal		3.06462
2003	593	Svegs kommun	7858	8	3	Ej luckigt	Mycket jämn	Enskiktat	Normal		3.06462
2003	594	Svegs kommun	7858	2	3	Ej luckigt	Mycket jämn	Enskiktat	Normal		3.06462
2003	595	Svegs kommun	7858	75	2	Något luckigt	Mycket jämn	Tvåskiktat	Normal		3.06462
2003	596	Svegs kommun	7858	20	2	Något luckigt	Mycket jämn	Enskiktat	Normal		3.06462
2003	597	Svegs kommun	7858	20	3	Ej luckigt	Mycket jämn	Enskiktat	Normal		3.06462
2003	598	Svegs kommun	7858	33	3	Ej luckigt	Mycket jämn	Tvåskiktat	Normal		3.06462
2003	599	Svegs kommun	7858	33	3	Ej luckigt	Mycket jämn	Enskiktat	Normal		3.06462
2003	600	Svegs kommun	7858	175	Nej	Något luckigt	Något ojämn	Enskiktat	Normal		3.06462
2003	601	Svegs kommun	7858	8	3	Något luckigt	Något ojämn	Enskiktat	Normal		3.06462
2003	602	Svegs kommun	7858				Mycket jämn	Enskiktat	Normal		3.06462
2003	603	Svegs kommun	7858				Mycket jämn	Enskiktat	Normal		3.06462
2003	604	Svegs kommun	7858	105	Nej	Något luckigt	Mycket jämn	Enskiktat	Normal		3.06462
2003	605	Svegs kommun	7858	130	Nej	Ej luckigt	Mycket jämn	Enskiktat	Normal		3.06462
2003	606	Svegs kommun	7858	110	Nej	Något luckigt	Mycket jämn	Enskiktat	Normal		3.06462	2
2003	607	Svegs kommun	7858	4	3	Ej luckigt	Mycket jämn	Enskiktat	Normal		3.06462
2003	608	Svegs kommun	7858	130	Nej	Ej luckigt	Mycket jämn	Tvåskiktat	Normal		3.06462
2003	609	Svegs kommun	7858	165	Nej	Något luckigt	Mycket jämn	Tvåskiktat	Normal		3.06462
2003	610	Svegs kommun	7858	50	2	Luckigt	Mycket jämn	Tvåskiktat	Normal		3.06462
2003	611	Svegs kommun	7858	155	Nej	Luckigt	Mycket jämn	Enskiktat	Normal		3.06462	1
2003	612	Svegs kommun	7858	110	2	Ej luckigt	Mycket jämn	Tvåskiktat	Normal		3.06462
2003	613	Svegs kommun	7858	45	2	Ej luckigt	Mycket jämn	Tvåskiktat	Normal		3.06462	1	1
2003	614	Svegs kommun	7858	50	2	Luckigt	Mycket jämn	Tvåskiktat	Normal		3.06462
2003	615	Svegs kommun	7858	14	3	Ej luckigt	Mycket jämn	Enskiktat	Normal		3.06462
2003	616	Svegs kommun	7858	13	3	Ej luckigt	Mycket jämn	Enskiktat	Normal		3.06462
2003	617	Svegs kommun	7858	20	3	Ej luckigt	Mycket jämn	Tvåskiktat	Normal		3.06462
2003	618	Svegs kommun	7858	20	3	Ej luckigt	Mycket jämn	Tvåskiktat	Normal		3.06462
2003	619	Svegs kommun	7858	25	3	Ej luckigt	Något ojämn	Tvåskiktat	Normal		3.06462
2003	620	Svegs kommun	7858	135	2	Ej luckigt	Mellan något ojämn och mycket ojämn	Enskiktat	Normal		3.06462	1
2003	621	Svegs kommun	7858	135	2	Ej luckigt	Mycket jämn	Enskiktat	Normal		3.06462
2003	622	Svegs kommun	7858	115	Nej	Ej luckigt	Mellan något ojämn och mycket ojämn	Tvåskiktat	Normal		3.06462
2003	623	Svegs kommun	7858	128	2	Något luckigt	Mellan något ojämn och mycket ojämn	Enskiktat	Normal		3.06462	1
2003	624	Svegs kommun	7858	22	3	Ej luckigt	Mellan jämn och något ojämn	Enskiktat	Plantageskogskaraktär		3.06462
2003	625	Svegs kommun	7858	19	3	Ej luckigt	Mycket jämn	Tvåskiktat	Normal		3.06462
2003	626	Svegs kommun	7858	100	2	Ej luckigt	Mellan något ojämn och mycket ojämn	Enskiktat	Normal		3.06462
2003	627	Svegs kommun	7858	2	3	Ej luckigt	Mellan något ojämn och mycket ojämn	Tvåskiktat	Normal		3.06462
2003	628	Svegs kommun	4016	130	Nej	Ej luckigt	Mellan jämn och något ojämn	Enskiktat	Normal		1.56624	1
2003	629	Svegs kommun	3151	14	3	Ej luckigt	Mycket jämn	Enskiktat	Normal		1.22889
2003	630	Särna-Idre	12909	105	Nej	Luckigt	Mycket jämn	Enskiktat	Normal		5.03451
2003	631	Särna-Idre	12909	30	2	Luckigt	Mellan jämn och något ojämn	Tvåskiktat	Normal		5.03451
2003	632	Särna-Idre	12909	140	2	Något luckigt	Mycket jämn	Enskiktat	Normal		5.03451	2	1
2003	633	Särna-Idre	12909	40	2	Luckigt	Mycket jämn	Enskiktat	Normal		5.03451
2003	634	Särna-Idre	10699	70	Nej	Ej luckigt	Mycket jämn	Enskiktat	Normal		4.17261
2003	635	Särna-Idre	12909				Mellan något ojämn och mycket ojämn	Enskiktat	Normal		5.03451	1
2003	636	Särna-Idre	12909	13	3	Ej luckigt	Något ojämn	Enskiktat	Normal		5.03451
2003	637	Särna-Idre	12909	12	3	Luckigt	Något ojämn	Enskiktat	Normal		5.03451
2003	638	Särna-Idre	12909	140	Nej	Luckigt	Mycket jämn	Tvåskiktat	Normal		5.03451
2003	639	Särna-Idre	2314	35	2	Luckigt	Mycket jämn	Tvåskiktat	Normal		0.90246
2003	640	Särna-Idre	12909	95	2	Luckigt	Mycket jämn	Enskiktat	Normal		5.03451
2003	641	Svegs kommun	7858	20	Nej	Luckigt	Mycket jämn	Tvåskiktat	Normal		3.06462
2003	642	Svegs kommun	1805	80	2	Ej luckigt	Mellan jämn och något ojämn	Tvåskiktat	Normal		0.70395
2003	643	Svegs kommun	7858	100	Nej	Något luckigt	Mycket jämn	Tvåskiktat	Normal		3.06462
2003	644	Svegs kommun	7858	45	2	Ej luckigt	Mellan jämn och något ojämn	Tvåskiktat	Normal		3.06462
2003	645	Svegs kommun	7858	8	3	Ej luckigt	Mycket jämn	Enskiktat	Normal		3.06462
2003	646	Svegs kommun	7858	125	Nej	Ej luckigt	Mycket jämn	Enskiktat	Normal		3.06462	1
2003	647	Svegs kommun	7858	3	3	Luckigt	Mycket jämn	Tvåskiktat	Normal		3.06462
2003	648	Svegs kommun	7476	8	3	Ej luckigt	Mycket jämn	Tvåskiktat	Normal		2.91564
2003	649	Svegs kommun	7858	155	2	Ej luckigt	Mellan något ojämn och mycket ojämn	Enskiktat	Normal		3.06462	1
2003	650	Svegs kommun	7858	145	Nej	Något luckigt	Mycket jämn	Tvåskiktat	Normal		3.06462
2003	651	Svegs kommun	7858	117	2	Ej luckigt	Mycket jämn	Tvåskiktat	Normal		3.06462
2003	652	Svegs kommun	7858	140	2	Något luckigt	Mycket jämn	Tvåskiktat	Normal		3.06462	1
2003	653	Svegs kommun	7858	4	3	Ej luckigt	Mellan något ojämn och mycket ojämn	Tvåskiktat	Normal		3.06462	1
2003	654	Svegs kommun	7858	65	2	Ej luckigt	Mycket jämn	Tvåskiktat	Normal		3.06462	2
2003	655	Svegs kommun	7858	6	3	Ej luckigt	Mycket jämn	Enskiktat	Normal		3.06462
2003	656	Svegs kommun	3929	18	3	Ej luckigt	Mycket jämn	Enskiktat	Normal		1.53231
2003	657	Svegs kommun	7858	5	3	Ej luckigt	Mellan något ojämn och mycket ojämn	Enskiktat	Normal		3.06462
2003	658	Svegs kommun	7858	13	2	Ej luckigt	Mycket ojämn	Tvåskiktat	Normal		3.06462
2003	659	Svegs kommun	7858	68	2	Något luckigt	Mycket jämn	Tvåskiktat	Normal		3.06462
2003	660	Svegs kommun	1111	27	2	Ej luckigt	Mycket jämn	Tvåskiktat	Normal		0.43329
2003	661	Svegs kommun	5833	65	2	Ej luckigt	Mycket jämn	Tvåskiktat	Normal		2.27487															1														1
2003	662	Svegs kommun	7858	130	2	Luckigt	Mycket jämn	Tvåskiktat	Normal		3.06462
2003	663	Svegs kommun	7858	165	Nej	Luckigt	Mycket jämn	Enskiktat	Normal		3.06462
2003	664	Svegs kommun	7858	140	2	Luckigt	Mycket jämn	Enskiktat	Normal		3.06462	2
2003	665	Svegs kommun	7858	165	Nej	Luckigt	Mycket jämn	Enskiktat	Normal		3.06462	1
2003	666	Medelpad	14601	50	3	Ej luckigt	Mycket jämn	Enskiktat	Normal		5.69439
2003	667	Medelpad	14601	21	3	Ej luckigt	Mycket jämn	Tvåskiktat	Normal		5.69439
2003	668	Medelpad	14601	21	3	Ej luckigt	Mellan något ojämn och mycket ojämn	Tvåskiktat	Normal		5.69439
2003	669	Medelpad	14601	130	2	Något luckigt	Mycket jämn	Tvåskiktat	Normal		5.69439	4
2003	670	Medelpad	5698	65	Nej	Ej luckigt	Mycket jämn	Tvåskiktat	Normal		2.22222
2003	671	Medelpad	14601	16	3	Ej luckigt	Mycket jämn	Tvåskiktat	Normal		5.69439
2003	672	Medelpad	14601	19	3	Ej luckigt	Mellan något ojämn och mycket ojämn	Enskiktat	Normal		5.69439
2003	673	Medelpad	14601	5	3	Ej luckigt	Mellan något ojämn och mycket ojämn	Enskiktat	Normal		5.69439
2003	674	Medelpad	14601	85	Nej	Ej luckigt	Mycket jämn	Tvåskiktat	Normal		5.69439
2003	675	Medelpad	14601	23	3	Ej luckigt	Mycket jämn	Tvåskiktat	Normal		5.69439
2003	676	Medelpad	4410	25	2	Något luckigt	Mycket jämn	Tvåskiktat	Normal		1.7199
2003	677	Medelpad	14601	18	3	Ej luckigt	Mycket jämn	Enskiktat	Normal		5.69439
2003	678	Medelpad	14601	111	2	Ej luckigt	Mycket jämn	Enskiktat	Normal		5.69439	1	1	1
2003	679	Medelpad	14601	80	Nej	Något luckigt	Mellan något ojämn och mycket ojämn	Tvåskiktat	Normal		5.69439
2003	680	Medelpad	14601	30	2	Ej luckigt	Mycket jämn	Tvåskiktat	Normal		5.69439
2003	681	Medelpad	14601	30	2	Ej luckigt	Mellan något ojämn och mycket ojämn	Tvåskiktat	Normal		5.69439
2003	682	Medelpad	5613	28	2	Ej luckigt	Mellan något ojämn och mycket ojämn	Tvåskiktat	Normal		2.18907
2003	683	Medelpad	8433	118	2	Ej luckigt	Mellan något ojämn och mycket ojämn	Tvåskiktat	Normal		3.28887	3
2003	684	Medelpad	5459	120	2	Ej luckigt	Mycket jämn	Tvåskiktat	Normal		2.12901	1
2003	685	Medelpad	14601	8	2	Ej luckigt	Mellan jämn och något ojämn	Flerskiktat	Normal		5.69439
2003	686	Medelpad	14601	68	2	Något luckigt	Mycket jämn	Tvåskiktat	Normal		5.69439	1
2003	687	Medelpad	14601	5	3	Ej luckigt	Mycket jämn	Flerskiktat	Normal		5.69439	2	1	1
2003	688	Jämtland inkl Bergs kommun	10844	102	2	Ej luckigt	Mycket jämn	Tvåskiktat	Normal		4.22916
2003	689	Jämtland inkl Bergs kommun	10844	13	3	Ej luckigt	Mellan jämn och något ojämn	Enskiktat	Normal		4.22916
2003	690	Jämtland inkl Bergs kommun	10844	28	3	Ej luckigt	Mycket jämn	Tvåskiktat	Normal		4.22916
2003	691	Jämtland inkl Bergs kommun	10844	13	3	Ej luckigt	Mycket jämn	Enskiktat	Normal		4.22916
2003	692	Jämtland inkl Bergs kommun	5542	18	3	Ej luckigt	Mycket jämn	Enskiktat	Normal		2.16138
2003	693	Jämtland inkl Bergs kommun	10844	125	2	Ej luckigt	Mycket jämn	Enskiktat	Normal		4.22916	2
2003	694	Jämtland inkl Bergs kommun	10844	115	Nej	Ej luckigt	Mycket ojämn	Tvåskiktat	Normal		4.22916
2003	695	Jämtland inkl Bergs kommun	10844	120	2	Luckigt	Mycket jämn	Enskiktat	Normal		4.22916
2003	696	Jämtland inkl Bergs kommun	10844	70	2	Ej luckigt	Mycket jämn	Tvåskiktat	Normal		4.22916	1																												1
2003	697	Jämtland inkl Bergs kommun	10844	107	2	Ej luckigt	Mellan något ojämn och mycket ojämn	Fullskiktat	Normal		4.22916
2003	698	Jämtland inkl Bergs kommun	10844	123	Nej	Ej luckigt	Mycket jämn	Tvåskiktat	Normal		4.22916								1
2003	699	Jämtland inkl Bergs kommun	10844	127	Nej	Något luckigt	Mycket jämn	Tvåskiktat	Normal		4.22916
2003	700	Jämtland inkl Bergs kommun	10844	160	Nej	Ej luckigt	Mycket jämn	Tvåskiktat	Normal		4.22916
2003	701	Jämtland inkl Bergs kommun	10844	90	2	Ej luckigt	Mycket jämn	Tvåskiktat	Normal		4.22916	1
2003	702	Jämtland inkl Bergs kommun	10844	80	Nej	Något luckigt	Mycket jämn	Enskiktat	Normal		4.22916								1
2003	703	Jämtland inkl Bergs kommun	10844	4	3	Något luckigt	Mycket jämn	Enskiktat	Normal		4.22916
2003	704	Jämtland inkl Bergs kommun	10844	50	3	Ej luckigt	Mellan jämn och något ojämn	Enskiktat	Normal		4.22916
2003	705	Jämtland inkl Bergs kommun	10844	130	Nej	Något luckigt	Mycket jämn	Tvåskiktat	Normal		4.22916
2003	706	Jämtland inkl Bergs kommun	6143	75	Nej	Ej luckigt	Mycket jämn	Tvåskiktat	Normal		2.39577
2003	707	Jämtland inkl Bergs kommun	8540	22	3	Ej luckigt	Mycket jämn	Enskiktat	Normal		3.3306
2003	708	Jämtland inkl Bergs kommun	2304	15	3	Något luckigt	Mycket jämn	Enskiktat	Normal		0.89856
2003	709	Jämtland inkl Bergs kommun	10844	135	Nej	Ej luckigt	Mycket jämn	Tvåskiktat	Normal		4.22916																													1
2003	710	Jämtland inkl Bergs kommun	10844	120	Nej	Något luckigt	Mycket jämn	Tvåskiktat	Normal		4.22916
2003	711	Jämtland inkl Bergs kommun	10844	39	2	Ej luckigt	Mycket jämn	Enskiktat	Normal		4.22916
2003	712	Jämtland inkl Bergs kommun	10844	80	2	Ej luckigt	Mycket jämn	Tvåskiktat	Normal		4.22916
2003	713	Jämtland inkl Bergs kommun	10844	110	Nej	Ej luckigt	Mycket jämn	Tvåskiktat	Normal		4.22916	1
2003	714	Jämtland inkl Bergs kommun	10844	145	Nej	Något luckigt	Mycket jämn	Enskiktat	Normal		4.22916	1
2003	715	Jämtland inkl Bergs kommun	10844	117	2	Något luckigt	Mycket jämn	Tvåskiktat	Normal		4.22916
2003	716	Jämtland inkl Bergs kommun	10844	137	2	Ej luckigt	Mycket jämn	Enskiktat	Normal		4.22916
2003	717	Jämtland inkl Bergs kommun	10844	120	2	Något luckigt	Mellan jämn och något ojämn	Enskiktat	Normal		4.22916
2003	718	Jämtland inkl Bergs kommun	10844	13	3	Ej luckigt	Mycket jämn	Enskiktat	Normal		4.22916
2003	719	Svegs kommun	7858	145	Nej	Ej luckigt	Mycket jämn	Flerskiktat	Normal		3.06462
2003	720	Jämtland inkl Bergs kommun	10844	15	3	Ej luckigt	Mycket jämn	Tvåskiktat	Normal		4.22916
2003	721	Jämtland inkl Bergs kommun	10844	23	3	Ej luckigt	Mycket jämn	Tvåskiktat	Normal		4.22916
2003	722	Jämtland inkl Bergs kommun	10844	39	2	Ej luckigt	Mycket jämn	Tvåskiktat	Normal		4.22916
2003	723	Jämtland inkl Bergs kommun	10844	21	3	Ej luckigt	Mycket jämn	Enskiktat	Normal		4.22916
2003	724	Jämtland inkl Bergs kommun	10844	5	3	Ej luckigt	Mycket jämn	Tvåskiktat	Normal		4.22916
2003	725	Jämtland inkl Bergs kommun	10844				Mycket jämn	Tvåskiktat	Normal		4.22916
2003	726	Jämtland inkl Bergs kommun	10844	3	3	Något luckigt	Mycket jämn	Tvåskiktat	Normal		4.22916
2003	727	Jämtland inkl Bergs kommun	7361	17	3	Ej luckigt	Mycket jämn	Enskiktat	Normal		2.87079
2003	728	Jämtland inkl Bergs kommun	10844	18	3	Något luckigt	Mycket jämn	Enskiktat	Normal		4.22916
2003	729	Medelpad	2972	12	3	Något luckigt	Något ojämn	Enskiktat	Normal		1.15908
2003	730	Medelpad	14601	78	Nej	Ej luckigt	Mycket jämn	Tvåskiktat	Normal		5.69439	1							1
2003	731	Medelpad	14601	58	2	Ej luckigt	Mycket jämn	Enskiktat	Normal		5.69439
2003	732	Medelpad	14601	95	Nej	Luckigt	Mycket jämn	Tvåskiktat	Normal		5.69439
2003	733	Medelpad	14601	14	3	Något luckigt	Mycket jämn	Enskiktat	Normal		5.69439
2003	734	Medelpad	14601	41	2	Ej luckigt	Mycket jämn	Tvåskiktat	Normal		5.69439
2003	735	Medelpad	14601	40	2	Något luckigt	Mycket jämn	Tvåskiktat	Normal		5.69439	1
2003	736	Medelpad	14601	32	2	Något luckigt	Mycket jämn	Tvåskiktat	Normal		5.69439
2003	737	Medelpad	14601	90	2	Ej luckigt	Mycket jämn	Tvåskiktat	Normal		5.69439	3
2003	738	Medelpad	14601	50	2	Ej luckigt	Mellan jämn och något ojämn	Tvåskiktat	Normal		5.69439
2003	739	Medelpad	11454	75	2	Ej luckigt	Mycket jämn	Tvåskiktat	Normal		4.46706
2003	740	Medelpad	14601	80	Nej	Något luckigt	Något ojämn	Enskiktat	Normal		5.69439
2003	741	Jämtland inkl Bergs kommun	10844	80	Nej	Något luckigt	Något ojämn	Enskiktat	Normal		4.22916
2003	742	Jämtland inkl Bergs kommun	10844	10	3	Något luckigt	Mellan jämn och något ojämn	Tvåskiktat	Normal		4.22916
2003	743	Jämtland inkl Bergs kommun	10844	110	Nej	Ej luckigt	Mellan något ojämn och mycket ojämn	Tvåskiktat	Normal		4.22916
2003	744	Jämtland inkl Bergs kommun	10844	122	2	Ej luckigt	Något ojämn	Tvåskiktat	Normal		4.22916
2003	745	Jämtland inkl Bergs kommun	10844	23	3	Ej luckigt	Mycket jämn	Tvåskiktat	Normal		4.22916
2003	746	Jämtland inkl Bergs kommun	10844	8	3	Något luckigt	Något ojämn	Enskiktat	Normal		4.22916	1
2003	747	Jämtland inkl Bergs kommun	10844	95	Nej	Ej luckigt	Mycket jämn	Tvåskiktat	Normal		4.22916								1
2003	748	Jämtland inkl Bergs kommun	10844	9	3	Ej luckigt	Något ojämn	Enskiktat	Normal		4.22916
2003	749	Jämtland inkl Bergs kommun	10844	9	2	Något luckigt	Något ojämn	Enskiktat	Normal		4.22916
2003	750	Jämtland inkl Bergs kommun	10844	125	2	Ej luckigt	Mycket jämn	Enskiktat	Normal		4.22916															1
2003	751	Jämtland inkl Bergs kommun	10844	37	3	Ej luckigt	Mycket jämn	Tvåskiktat	Plantageskogskaraktär		4.22916	1
2003	752	Jämtland inkl Bergs kommun	10844	98	Nej	Ej luckigt	Något ojämn	Enskiktat	Normal		4.22916
2003	753	Medelpad	14601	120	Nej	Ej luckigt	Mycket ojämn	Tvåskiktat	Normal		5.69439
2003	754	Medelpad	14601				Något ojämn	Enskiktat	Normal		5.69439
2003	755	Medelpad	14601				Mycket jämn	Trädskikt saknas	Normal		5.69439
2003	756	Medelpad	14601	95	Nej	Ej luckigt	Mycket jämn	Tvåskiktat	Normal		5.69439								4	1																				1
2003	757	Medelpad	14601	105	Nej	Något luckigt	Mycket jämn	Tvåskiktat	Normal		5.69439
2003	758	Jämtland inkl Bergs kommun	10844	130	Nej	Ej luckigt	Mycket jämn	Tvåskiktat	Normal		4.22916	2
2003	759	Jämtland inkl Bergs kommun	10844	115	Nej	Något luckigt	Mellan jämn och något ojämn	Tvåskiktat	Normal		4.22916
2003	760	Jämtland inkl Bergs kommun	10844	83	2	Ej luckigt	Mellan jämn och något ojämn	Tvåskiktat	Normal		4.22916
2003	761	Jämtland inkl Bergs kommun	10844	70	2	Ej luckigt	Mycket jämn	Tvåskiktat	Normal		4.22916
2003	762	Jämtland inkl Bergs kommun	6499	118	2	Ej luckigt	Mycket jämn	Tvåskiktat	Normal		2.53461
2003	763	Jämtland inkl Bergs kommun	10844	8	3	Något luckigt	Mycket jämn	Enskiktat	Normal		4.22916
2003	764	Jämtland inkl Bergs kommun	10844	105	Nej	Ej luckigt	Mellan jämn och något ojämn	Flerskiktat	Normal		4.22916								1
2003	765	Jämtland inkl Bergs kommun	10844	13	3	Något luckigt	Mycket jämn	Enskiktat	Normal		4.22916
2003	766	Jämtland inkl Bergs kommun	10844	13	3	Något luckigt	Mycket jämn	Enskiktat	Normal		4.22916
2003	767	Jämtland inkl Bergs kommun	2076	23	2	Luckigt	Mycket jämn	Tvåskiktat	Normal		0.80964
2003	768	Jämtland inkl Bergs kommun	10844				Mycket jämn	Enskiktat	Normal		4.22916
2003	769	Jämtland inkl Bergs kommun	10844	90	2	Ej luckigt	Mycket jämn	Tvåskiktat	Normal		4.22916	1
2003	770	Jämtland inkl Bergs kommun	10844	165	Nej	Luckigt	Mycket jämn	Tvåskiktat	Normal		4.22916								1
2003	771	Jämtland inkl Bergs kommun	10844	165	Nej	Något luckigt	Mycket jämn	Enskiktat	Naturskogskaraktär		4.22916								1
2003	772	Jämtland inkl Bergs kommun	10844	105	2	Ej luckigt	Mycket jämn	Tvåskiktat	Normal		4.22916
2003	773	Jämtland inkl Bergs kommun	10844	110	2	Ej luckigt	Mycket jämn	Enskiktat	Normal		4.22916	1
2003	774	Jämtland inkl Bergs kommun	10844	3	3	Ej luckigt	Mycket jämn	Tvåskiktat	Normal		4.22916	1
2003	775	Jämtland inkl Bergs kommun	10844	120	2	Något luckigt	Något ojämn	Enskiktat	Normal		4.22916								2
2003	776	Jämtland inkl Bergs kommun	10844	120	2	Ej luckigt	Mycket ojämn	Enskiktat	Normal		4.22916	1
2003	777	Jämtland inkl Bergs kommun	10844	90	2	Ej luckigt	Mellan något ojämn och mycket ojämn	Tvåskiktat	Normal		4.22916								1
2003	778	Jämtland inkl Bergs kommun	10844	125	Nej	Ej luckigt	Mellan något ojämn och mycket ojämn	Enskiktat	Normal		4.22916	2
2003	779	Ångermanland	8442	127	Nej	Något luckigt	Mellan något ojämn och mycket ojämn	Tvåskiktat	Normal		3.29238
2003	780	Ångermanland	13835	150	Nej	Något luckigt	Något ojämn	Tvåskiktat	Naturskogskaraktär		5.39565
2003	781	Jämtland inkl Bergs kommun	10844				Mycket jämn	Flerskiktat	Normal		4.22916
2003	782	Jämtland inkl Bergs kommun	10844	32	2	Ej luckigt	Mycket jämn	Tvåskiktat	Normal		4.22916
2003	783	Jämtland inkl Bergs kommun	10844	95	2	Ej luckigt	Mycket jämn	Tvåskiktat	Normal		4.22916
2003	784	Jämtland inkl Bergs kommun	10844	45	2	Ej luckigt	Mycket jämn	Tvåskiktat	Normal		4.22916
2003	785	Jämtland inkl Bergs kommun	10844	103	2	Ej luckigt	Mycket jämn	Tvåskiktat	Normal		4.22916
2003	786	Jämtland inkl Bergs kommun	10844	65	2	Något luckigt	Mycket ojämn	Enskiktat	Normal		4.22916
2003	787	Jämtland inkl Bergs kommun	10844	140	Nej	Ej luckigt	Mellan jämn och något ojämn	Tvåskiktat	Normal		4.22916								1
2003	788	Jämtland inkl Bergs kommun	10844	17	3	Ej luckigt	Mycket jämn	Enskiktat	Normal		4.22916
2003	789	Jämtland inkl Bergs kommun	10844	27	2	Något luckigt	Mellan något ojämn och mycket ojämn	Enskiktat	Normal		4.22916
2003	790	Jämtland inkl Bergs kommun	10844	35	2	Luckigt	Mycket jämn	Enskiktat	Normal		4.22916
2003	791	Jämtland inkl Bergs kommun	10844	3	3	Ej luckigt	Mycket jämn	Enskiktat	Normal		4.22916
2003	792	Jämtland inkl Bergs kommun	10844	15	2	Ej luckigt	Mycket jämn	Tvåskiktat	Normal		4.22916
2003	793	Jämtland inkl Bergs kommun	10844	33	3	Ej luckigt	Mycket jämn	Enskiktat	Normal		4.22916
2003	794	Jämtland inkl Bergs kommun	10844	45	2	Något luckigt	Mycket jämn	Tvåskiktat	Normal		4.22916
2003	795	Jämtland inkl Bergs kommun	10844	80	Nej	Ej luckigt	Mycket jämn	Tvåskiktat	Normal		4.22916								1
2003	796	Jämtland inkl Bergs kommun	10844	80	Nej	Något luckigt	Mycket jämn	Tvåskiktat	Normal		4.22916	1
2003	797	Jämtland inkl Bergs kommun	10844	80	2	Något luckigt	Mycket jämn	Tvåskiktat	Normal		4.22916								1
2003	798	Jämtland inkl Bergs kommun	10844	105	2	Ej luckigt	Mycket jämn	Tvåskiktat	Normal		4.22916								1														1
2003	799	Jämtland inkl Bergs kommun	10844	125	Nej	Ej luckigt	Mycket jämn	Tvåskiktat	Normal		4.22916
2003	800	Jämtland inkl Bergs kommun	10844	43	3	Något luckigt	Mycket jämn	Enskiktat	Plantageskogskaraktär		4.22916
2003	801	Jämtland inkl Bergs kommun	10844	122	Nej	Ej luckigt	Mycket jämn	Tvåskiktat	Normal		4.22916	1
2003	802	Jämtland inkl Bergs kommun	10844	58	Nej	Något luckigt	Mellan jämn och något ojämn	Tvåskiktat	Normal		4.22916
2003	803	Jämtland inkl Bergs kommun	10844	149	2	Luckigt	Mycket jämn	Tvåskiktat	Normal		4.22916								1	1	1	1
2003	804	Ångermanland	13835	14	2	Ej luckigt	Mycket jämn	Enskiktat	Normal		5.39565
2003	805	Ångermanland	10939	45	2	Ej luckigt	Mycket jämn	Tvåskiktat	Normal		4.26621
2003	806	Ångermanland	13835	14	2	Något luckigt	Mycket jämn	Tvåskiktat	Normal		5.39565
2003	807	Ångermanland	13835				Mycket jämn	Tvåskiktat	Normal		5.39565
2003	808	Ångermanland	11467	75	2	Ej luckigt	Mycket jämn	Flerskiktat	Normal		4.47213
2003	809	Ångermanland	13835	5	3	Luckigt	Mellan jämn och något ojämn	Enskiktat	Normal		5.39565
2003	810	Ångermanland	13835	100	2	Luckigt	Mycket jämn	Tvåskiktat	Normal		5.39565								3
2003	811	Ångermanland	9872	105	2	Ej luckigt	Mycket jämn	Tvåskiktat	Normal		3.85008								5
2003	812	Ångermanland	13835	90	2	Något luckigt	Mycket jämn	Tvåskiktat	Normal		5.39565	3
2003	813	Ångermanland	13835	90	Nej	Något luckigt	Mycket jämn	Tvåskiktat	Normal		5.39565															1
2003	814	Ångermanland	13835	80	Nej	Ej luckigt	Mellan jämn och något ojämn	Enskiktat	Normal		5.39565
2003	815	Ångermanland	13835	20	3	Ej luckigt	Mellan jämn och något ojämn	Enskiktat	Normal		5.39565
2003	816	Jämtland inkl Bergs kommun	10844	10	2	Ej luckigt	Mycket jämn	Tvåskiktat	Normal		4.22916
2003	817	Jämtland inkl Bergs kommun	10844	120	Nej	Något luckigt	Mycket jämn	Tvåskiktat	Normal		4.22916
2003	818	Jämtland inkl Bergs kommun	10844	130	Nej	Ej luckigt	Mycket jämn	Tvåskiktat	Normal		4.22916								2							1
2003	819	Jämtland inkl Bergs kommun	10844	80	2	Ej luckigt	Mycket jämn	Tvåskiktat	Normal		4.22916
2003	820	Jämtland inkl Bergs kommun	10844	115	Nej	Något luckigt	Mycket jämn	Tvåskiktat	Normal		4.22916
2003	821	Jämtland inkl Bergs kommun	10844	125	2	Något luckigt	Mycket jämn	Tvåskiktat	Normal		4.22916	1	1						1
2003	822	Jämtland inkl Bergs kommun	10844	65	2	Ej luckigt	Mycket jämn	Tvåskiktat	Normal		4.22916
2003	823	Jämtland inkl Bergs kommun	10844	100	Nej	Ej luckigt	Mycket jämn	Tvåskiktat	Normal		4.22916	1							2
2003	824	Jämtland inkl Bergs kommun	10844	36	2	Ej luckigt	Mycket jämn	Tvåskiktat	Normal		4.22916
2003	825	Jämtland inkl Bergs kommun	10844	55	2	Något luckigt	Mycket jämn	Tvåskiktat	Normal		4.22916								1
2003	826	Jämtland inkl Bergs kommun	10844	9	3	Ej luckigt	Mellan jämn och något ojämn	Enskiktat	Normal		4.22916
2003	827	Jämtland inkl Bergs kommun	10844	35	2	Ej luckigt	Mycket jämn	Tvåskiktat	Normal		4.22916
2003	828	Jämtland inkl Bergs kommun	10844	25	2	Ej luckigt	Mycket jämn	Tvåskiktat	Normal		4.22916
2003	829	Jämtland inkl Bergs kommun	10844	25	2	Ej luckigt	Mycket jämn	Tvåskiktat	Normal		4.22916
2003	830	Jämtland inkl Bergs kommun	10844	105	2	Något luckigt	Något ojämn	Enskiktat	Normal		4.22916	1
2003	831	Jämtland inkl Bergs kommun	10844	100	2	Ej luckigt	Mellan något ojämn och mycket ojämn	Enskiktat	Normal		4.22916
2003	832	Jämtland inkl Bergs kommun	10844	95	2	Något luckigt	Mellan något ojämn och mycket ojämn	Enskiktat	Normal		4.22916
2003	833	Jämtland inkl Bergs kommun	10844	155	Nej	Något luckigt	Mellan jämn och något ojämn	Tvåskiktat	Normal		4.22916
2003	834	Jämtland inkl Bergs kommun	10844	155	Nej	Något luckigt	Mycket jämn	Enskiktat	Normal		4.22916
2003	835	Jämtland inkl Bergs kommun	10844	105	2	Ej luckigt	Mellan något ojämn och mycket ojämn	Enskiktat	Normal		4.22916	1
2003	836	Ångermanland	13835	29	3	Ej luckigt	Mycket jämn	Tvåskiktat	Normal		5.39565
2003	837	Ångermanland	13835	71	2	Ej luckigt	Mycket jämn	Tvåskiktat	Normal		5.39565
2003	838	Ångermanland	13835	75	2	Ej luckigt	Mycket jämn	Tvåskiktat	Normal		5.39565
2003	839	Ångermanland	13835	9	3	Ej luckigt	Mycket jämn	Enskiktat	Plantageskogskaraktär		5.39565
2003	840	Ångermanland	13835	21	3	Ej luckigt	Mycket jämn	Tvåskiktat	Normal		5.39565
2003	841	Ångermanland	13835	75	Nej	Något luckigt	Mycket jämn	Tvåskiktat	Normal		5.39565
2003	842	Ångermanland	13835	65	Nej	Ej luckigt	Mycket jämn	Tvåskiktat	Normal		5.39565
2003	843	Ångermanland	13835	51	3	Ej luckigt	Mycket jämn	Enskiktat	Plantageskogskaraktär		5.39565
2003	844	Ångermanland	13835	61	2	Ej luckigt	Mycket jämn	Enskiktat	Normal		5.39565								1
2003	845	Ångermanland	13835	44	2	Något luckigt	Mellan jämn och något ojämn	Tvåskiktat	Normal		5.39565
2003	846	Jämtland inkl Bergs kommun	10844	110	Nej	Ej luckigt	Mycket jämn	Tvåskiktat	Normal		4.22916								1
2003	847	Jämtland inkl Bergs kommun	10844	47	2	Ej luckigt	Mycket jämn	Tvåskiktat	Normal		4.22916	1	1
2003	848	Jämtland inkl Bergs kommun	10844	105	2	Ej luckigt	Mycket jämn	Enskiktat	Normal		4.22916								6	1	1
2003	849	Jämtland inkl Bergs kommun	10844	107	2	Något luckigt	Mycket jämn	Tvåskiktat	Normal		4.22916								1
2003	850	Jämtland inkl Bergs kommun	10844	60	Nej	Ej luckigt	Mycket jämn	Enskiktat	Normal		4.22916
2003	851	Jämtland inkl Bergs kommun	10844	20	2	Ej luckigt	Mycket jämn	Tvåskiktat	Normal		4.22916
2003	852	Jämtland inkl Bergs kommun	10844	19	3	Ej luckigt	Mycket jämn	Enskiktat	Normal		4.22916
2003	853	Jämtland inkl Bergs kommun	10844	55	2	Ej luckigt	Mycket jämn	Tvåskiktat	Normal		4.22916
2003	854	Jämtland inkl Bergs kommun	10844	40	2	Ej luckigt	Mycket jämn	Tvåskiktat	Normal		4.22916
2003	855	Jämtland inkl Bergs kommun	10844	27	2	Ej luckigt	Mycket jämn	Enskiktat	Normal		4.22916
2003	856	Jämtland inkl Bergs kommun	10844	6	2	Något luckigt	Mycket jämn	Tvåskiktat	Normal		4.22916
2003	857	Jämtland inkl Bergs kommun	10844	45	2	Ej luckigt	Mycket jämn	Tvåskiktat	Normal		4.22916
2003	858	Jämtland inkl Bergs kommun	10844	25	2	Ej luckigt	Mycket jämn	Enskiktat	Normal		4.22916
2003	859	Jämtland inkl Bergs kommun	10844	110	Nej	Något luckigt	Mycket jämn	Enskiktat	Normal		4.22916
2003	860	Jämtland inkl Bergs kommun	10844	130	Nej	Luckigt	Mycket jämn	Tvåskiktat	Normal		4.22916	1							1
2003	861	Jämtland inkl Bergs kommun	10844	55	2	Något luckigt	Mycket jämn	Enskiktat	Normal		4.22916
2003	862	Jämtland inkl Bergs kommun	10844	105	Nej	Ej luckigt	Mycket jämn	Tvåskiktat	Normal		4.22916
2003	863	Jämtland inkl Bergs kommun	10844	10	2	Ej luckigt	Mycket jämn	Enskiktat	Normal		4.22916
2003	864	Jämtland inkl Bergs kommun	10844	120	Nej	Något luckigt	Mycket jämn	Tvåskiktat	Normal		4.22916
2003	865	Ångermanland	13835	51	2	Ej luckigt	Mycket jämn	Tvåskiktat	Normal		5.39565	1	1
2003	866	Ångermanland	13835	103	Nej	Ej luckigt	Mycket jämn	Tvåskiktat	Normal		5.39565
2003	867	Ångermanland	13835	75	2	Ej luckigt	Mellan jämn och något ojämn	Flerskiktat	Normal		5.39565
2003	868	Ångermanland	13835	127	Nej	Något luckigt	Mycket jämn	Tvåskiktat	Normal		5.39565
2003	869	Ångermanland	12618	86	Nej	Ej luckigt	Något ojämn	Tvåskiktat	Normal		4.92102
2003	870	Ångermanland	13835	11	3	Luckigt	Mellan jämn och något ojämn	Tvåskiktat	Normal		5.39565
2003	871	Ångermanland	13835	63	2	Ej luckigt	Mellan jämn och något ojämn	Tvåskiktat	Normal		5.39565
2003	872	Ångermanland	13835	117	Nej	Något luckigt	Mycket jämn	Tvåskiktat	Normal		5.39565	1							1
2003	873	Ångermanland	13835	34	2	Ej luckigt	Mycket jämn	Enskiktat	Normal		5.39565
2003	874	Ångermanland	13835	15	3	Ej luckigt	Mycket jämn	Enskiktat	Normal		5.39565
2003	875	Ångermanland	13835	161	Nej	Något luckigt	Mellan jämn och något ojämn	Tvåskiktat	Normal		5.39565
2003	876	Ångermanland	13835	37	3	Luckigt	Mellan jämn och något ojämn	Tvåskiktat	Normal		5.39565
2003	877	Ångermanland	13835	57	2	Något luckigt	Mycket jämn	Enskiktat	Normal		5.39565
2003	878	Ångermanland	13835	90	Nej	Ej luckigt	Mycket jämn	Tvåskiktat	Normal		5.39565
2003	879	Ångermanland	13835	90	2	Ej luckigt	Mycket jämn	Tvåskiktat	Normal		5.39565
2003	880	Ångermanland	13835	20	2	Något luckigt	Mellan något ojämn och mycket ojämn	Tvåskiktat	Normal		5.39565
2003	881	Ångermanland	13835	95	2	Ej luckigt	Mycket jämn	Tvåskiktat	Normal		5.39565	1							7	1
2003	882	Ångermanland	13835	95	2	Ej luckigt	Mycket jämn	Enskiktat	Normal		5.39565								2
2003	883	Ångermanland	13835	125	Nej	Ej luckigt	Mycket jämn	Enskiktat	Normal		5.39565								2
2003	884	Ångermanland	13835	9	3	Ej luckigt	Mycket jämn	Enskiktat	Normal		5.39565
2003	885	Ångermanland	13835	107	2	Ej luckigt	Mycket jämn	Tvåskiktat	Normal		5.39565								1
2003	886	Ångermanland	13835	36	2	Ej luckigt	Mycket jämn	Tvåskiktat	Normal		5.39565
2003	887	Ångermanland	13835	65	2	Luckigt	Mycket jämn	Tvåskiktat	Normal		5.39565
2003	888	Jämtland inkl Bergs kommun	10844	65	2	Luckigt	Mycket jämn	Enskiktat	Normal		4.22916
2003	889	Jämtland inkl Bergs kommun	10844	15	3	Något luckigt	Mycket jämn	Enskiktat	Normal		4.22916
2003	890	Jämtland inkl Bergs kommun	10844	75	2	Luckigt	Mycket jämn	Tvåskiktat	Normal		4.22916
2003	891	Jämtland inkl Bergs kommun	10844	115	Nej	Ej luckigt	Mycket jämn	Tvåskiktat	Normal		4.22916								4
2003	892	Jämtland inkl Bergs kommun	10844	95	Nej	Luckigt	Mycket jämn	Tvåskiktat	Normal		4.22916
2003	893	Jämtland inkl Bergs kommun	10844	40	2	Något luckigt	Mycket jämn	Enskiktat	Normal		4.22916
2003	894	Jämtland inkl Bergs kommun	10844	115	2	Luckigt	Mycket jämn	Tvåskiktat	Normal		4.22916
2003	895	Jämtland inkl Bergs kommun	10844	125	2	Luckigt	Mycket jämn	Enskiktat	Normal		4.22916
2003	896	Jämtland inkl Bergs kommun	10844	12	3	Något luckigt	Mycket jämn	Tvåskiktat	Normal		4.22916
2003	897	Västerbottens kustland	13305	2	3	Luckigt	Mycket jämn	Tvåskiktat	Normal		5.18895
2003	898	Västerbottens kustland	13305	156	Nej	Ej luckigt	Mycket jämn	Enskiktat	Normal		5.18895								1
2003	899	Västerbottens kustland	13305	105	Nej	Ej luckigt	Mycket jämn	Tvåskiktat	Normal		5.18895
2003	900	Västerbottens kustland	13305	78	Nej	Ej luckigt	Mycket jämn	Tvåskiktat	Normal		5.18895
2003	901	Jämtland inkl Bergs kommun	10844	65	Nej	Luckigt	Mycket jämn	Enskiktat	Normal		4.22916
2003	902	Jämtland inkl Bergs kommun	10844	165	Nej	Luckigt	Mycket jämn	Tvåskiktat	Naturskogskaraktär		4.22916
2003	903	Jämtland inkl Bergs kommun	10844	205	Nej	Något luckigt	Mycket jämn	Tvåskiktat	Naturskogskaraktär		4.22916								2	2	1	1
2003	904	Jämtland inkl Bergs kommun	10844	5	3	Något luckigt	Mycket jämn	Enskiktat	Normal		4.22916
2003	905	Jämtland inkl Bergs kommun	10844	120	2	Något luckigt	Mycket jämn	Tvåskiktat	Normal		4.22916								1
2003	906	Jämtland inkl Bergs kommun	10844	8	3	Ej luckigt	Mycket jämn	Enskiktat	Normal		4.22916
2003	907	Jämtland inkl Bergs kommun	10844	15	2	Luckigt	Mycket jämn	Enskiktat	Normal		4.22916
2003	908	Jämtland inkl Bergs kommun	8407	120	2	Ej luckigt	Mycket jämn	Tvåskiktat	Normal		3.27873								1
2003	909	Jämtland inkl Bergs kommun	10844	115	2	Luckigt	Mycket jämn	Tvåskiktat	Normal		4.22916
2003	910	Jämtland inkl Bergs kommun	10844	125	Nej	Något luckigt	Mycket jämn	Flerskiktat	Normal		4.22916								1
2003	911	Jämtland inkl Bergs kommun	10844	95	2	Luckigt	Mycket jämn	Flerskiktat	Normal		4.22916
2003	912	Jämtland inkl Bergs kommun	10844	15	3	Något luckigt	Mycket jämn	Enskiktat	Normal		4.22916
2003	913	Jämtland inkl Bergs kommun	10844	17	3	Något luckigt	Mycket jämn	Enskiktat	Normal		4.22916
2003	914	Jämtland inkl Bergs kommun	10844	17	3	Något luckigt	Mycket jämn	Tvåskiktat	Normal		4.22916
2003	915	Jämtland inkl Bergs kommun	7520				Mycket jämn	Enskiktat	Normal		2.9328
2003	916	Jämtland inkl Bergs kommun	3324	85	2	Luckigt	Mycket jämn	Tvåskiktat	Normal		1.29636
2003	917	Ångermanland	10139	55	2	Ej luckigt	Mycket jämn	Flerskiktat	Normal		3.95421	1														1
2003	918	Ångermanland	13835	23	2	Ej luckigt	Mycket jämn	Tvåskiktat	Normal		5.39565
2003	919	Ångermanland	13835	115	2	Ej luckigt	Mellan något ojämn och mycket ojämn	Tvåskiktat	Normal		5.39565
2003	920	Ångermanland	13835				Mycket jämn	Trädskikt saknas	Normal		5.39565
2003	921	Ångermanland	8287	25	2	Ej luckigt	Mycket jämn	Tvåskiktat	Normal		3.23193
2003	922	Ångermanland	13835	30	2	Ej luckigt	Mycket jämn	Tvåskiktat	Normal		5.39565
2003	923	Ångermanland	13835	65	2	Ej luckigt	Mycket jämn	Tvåskiktat	Normal		5.39565
2003	924	Ångermanland	13835	115	Nej	Ej luckigt	Mycket jämn	Tvåskiktat	Normal		5.39565
2003	925	Ångermanland	13835	17	3	Något luckigt	Mycket jämn	Enskiktat	Normal		5.39565
2003	926	Ångermanland	13835	113	2	Luckigt	Mycket jämn	Enskiktat	Normal		5.39565	2
2003	927	Jämtland inkl Bergs kommun	10844	125	3	Något luckigt	Mellan jämn och något ojämn	Tvåskiktat	Normal		4.22916								1
2003	928	Jämtland inkl Bergs kommun	10844	155	Nej	Luckigt	Något ojämn	Tvåskiktat	Normal		4.22916
2003	929	Jämtland inkl Bergs kommun	10844	25	2	Något luckigt	Mycket jämn	Enskiktat	Normal		4.22916
2003	930	Jämtland inkl Bergs kommun	10844	35	2	Ej luckigt	Mycket jämn	Enskiktat	Normal		4.22916
2003	931	Jämtland inkl Bergs kommun	10844	31	2	Luckigt	Mycket jämn	Enskiktat	Normal		4.22916
2003	932	Jämtland inkl Bergs kommun	7999	65	Nej	Något luckigt	Mycket jämn	Enskiktat	Normal		3.11961															1
2003	933	Jämtland inkl Bergs kommun	10844	31	2	Luckigt	Mycket jämn	Enskiktat	Normal		4.22916
2003	934	Jämtland inkl Bergs kommun	10844	31	2	Luckigt	Mycket jämn	Enskiktat	Normal		4.22916
2003	935	Jämtland inkl Bergs kommun	10844	31	2	Luckigt	Mycket jämn	Enskiktat	Normal		4.22916
2003	936	Jämtland inkl Bergs kommun	10844	165	Nej	Luckigt	Mellan jämn och något ojämn	Tvåskiktat	Naturskogskaraktär		4.22916
2003	937	Jämtland inkl Bergs kommun	10844	15	3	Något luckigt	Mycket jämn	Tvåskiktat	Normal		4.22916
2003	938	Jämtland inkl Bergs kommun	10844	15	3	Luckigt	Mycket jämn	Tvåskiktat	Normal		4.22916
2003	939	Jämtland inkl Bergs kommun	4289	15	3	Något luckigt	Mycket jämn	Tvåskiktat	Normal		1.67271
2003	940	Jämtland inkl Bergs kommun	6555	200	Nej	Ej luckigt	Mycket jämn	Tvåskiktat	Normal		2.55645
2003	941	Jämtland inkl Bergs kommun	10844	3	3	Något luckigt	Mycket jämn	Enskiktat	Normal		4.22916
2003	942	Jämtland inkl Bergs kommun	10844	30	2	Luckigt	Mycket jämn	Tvåskiktat	Normal		4.22916
2003	943	Jämtland inkl Bergs kommun	9004	85	2	Luckigt	Mycket jämn	Tvåskiktat	Normal		3.51156
2003	944	Jämtland inkl Bergs kommun	1840				Mycket jämn	Trädskikt saknas	Normal		0.7176
2003	945	Jämtland inkl Bergs kommun	4582	125	Nej	Något luckigt	Mycket jämn	Tvåskiktat	Normal		1.78698
2003	946	Ångermanland	13835	13	3	Ej luckigt	Mellan jämn och något ojämn	Enskiktat	Normal		5.39565
2003	947	Ångermanland	13835	14	3	Ej luckigt	Mycket jämn	Enskiktat	Normal		5.39565
2003	948	Ångermanland	13835	17	3	Ej luckigt	Mycket jämn	Enskiktat	Normal		5.39565
2003	949	Ångermanland	13835	12	3	Ej luckigt	Mellan jämn och något ojämn	Enskiktat	Normal		5.39565
2003	950	Ångermanland	13835	67	Nej	Ej luckigt	Mycket jämn	Tvåskiktat	Normal		5.39565
2003	951	Ångermanland	13835	107	2	Luckigt	Mellan jämn och något ojämn	Tvåskiktat	Normal		5.39565	2
2003	952	Ångermanland	13835	79	2	Ej luckigt	Något ojämn	Tvåskiktat	Normal		5.39565
2003	953	Ångermanland	13835	88	Nej	Ej luckigt	Något ojämn	Tvåskiktat	Normal		5.39565
2003	954	Ångermanland	13835	235	Nej	Något luckigt	Mycket ojämn	Flerskiktat	Normal		5.39565	2
2003	955	Ångermanland	7301	182	2	Något luckigt	Mellan jämn och något ojämn	Tvåskiktat	Naturskogskaraktär		2.84739
2003	956	Ångermanland	6534	10	3	Ej luckigt	Mycket jämn	Enskiktat	Normal		2.54826
2003	957	Ångermanland	13835	14	3	Ej luckigt	Mellan jämn och något ojämn	Enskiktat	Normal		5.39565
2003	958	Ångermanland	13835	28	3	Ej luckigt	Mellan jämn och något ojämn	Tvåskiktat	Normal		5.39565
2003	959	Ångermanland	13835	28	Nej	Något luckigt	Mellan jämn och något ojämn	Tvåskiktat	Normal		5.39565
2003	960	Ångermanland	13835	41	2	Ej luckigt	Mycket jämn	Enskiktat	Normal		5.39565
2003	961	Ångermanland	13835	75	Nej	Ej luckigt	Mycket jämn	Tvåskiktat	Normal		5.39565
2003	962	Ångermanland	13835	95	Nej	Ej luckigt	Mycket jämn	Tvåskiktat	Normal		5.39565	2							2
2003	963	Ångermanland	13835	3	3	Något luckigt	Något ojämn	Enskiktat	Normal		5.39565
2003	964	Ångermanland	13835	28	2	Något luckigt	Mellan jämn och något ojämn	Tvåskiktat	Normal		5.39565
2003	965	Ångermanland	13835	28	2	Något luckigt	Mellan jämn och något ojämn	Tvåskiktat	Normal		5.39565
2003	966	Ångermanland	13835	36	2	Ej luckigt	Mycket jämn	Tvåskiktat	Normal		5.39565
2003	967	Ångermanland	13835	42	2	Ej luckigt	Mellan jämn och något ojämn	Tvåskiktat	Normal		5.39565
2003	968	Ångermanland	13835	6	3	Ej luckigt	Mellan jämn och något ojämn	Enskiktat	Normal		5.39565
2003	969	Ångermanland	13835	6	2	Något luckigt	Mellan något ojämn och mycket ojämn	Enskiktat	Normal		5.39565
2003	970	Ångermanland	13835	69	2	Något luckigt	Mellan något ojämn och mycket ojämn	Enskiktat	Normal		5.39565	3							2
2003	971	Ångermanland	13835				Mellan jämn och något ojämn	Trädskikt saknas	Normal		5.39565
2003	972	Ångermanland	8292	49	2	Något luckigt	Mellan jämn och något ojämn	Tvåskiktat	Normal		3.23388
2003	973	Ångermanland	5543				Mellan jämn och något ojämn	Enskiktat	Normal		2.16177
2003	974	Ångermanland	13835	48	3	Ej luckigt	Mycket jämn	Enskiktat	Normal		5.39565
2003	975	Ångermanland	13835	48	2	Något luckigt	Mellan något ojämn och mycket ojämn	Tvåskiktat	Normal		5.39565
2003	976	Ångermanland	13835	102	Nej	Något luckigt	Mycket jämn	Tvåskiktat	Normal		5.39565
2003	977	Ångermanland	13835	48	3	Ej luckigt	Mellan något ojämn och mycket ojämn	Tvåskiktat	Normal		5.39565
2003	978	Ångermanland	13835	48	2	Något luckigt	Mycket jämn	Tvåskiktat	Normal		5.39565
2003	979	Ångermanland	13835	65	Nej	Något luckigt	Mellan jämn och något ojämn	Flerskiktat	Normal		5.39565
2003	980	Västerbottens kustland	13305	61	2	Något luckigt	Mycket jämn	Tvåskiktat	Normal		5.18895
2003	981	Västerbottens kustland	13305				Mycket jämn	Enskiktat	Normal		5.18895
2003	982	Västerbottens kustland	13305	5	3	Ej luckigt	Mellan jämn och något ojämn	Enskiktat	Normal		5.18895
2003	983	Västerbottens kustland	13305				Mycket jämn	Trädskikt saknas	Normal		5.18895
2003	984	Västerbottens kustland	13305	106	2	Något luckigt	Mycket jämn	Flerskiktat	Normal		5.18895	1
2003	985	Västerbottens kustland	13305	23	3	Ej luckigt	Mellan jämn och något ojämn	Tvåskiktat	Normal		5.18895
2003	986	Västerbottens kustland	13305	55	Nej	Ej luckigt	Mycket jämn	Tvåskiktat	Normal		5.18895
2003	987	Västerbottens kustland	13305	22	2	Ej luckigt	Mycket jämn	Flerskiktat	Normal		5.18895								1														1
2003	988	Västerbottens kustland	13305	25	2	Något luckigt	Något ojämn	Tvåskiktat	Normal		5.18895
2003	989	Västerbottens kustland	13305	130	3	Något luckigt	Mellan något ojämn och mycket ojämn	Tvåskiktat	Normal		5.18895
2003	990	Västerbottens kustland	13305	105	Nej	Något luckigt	Mycket ojämn	Enskiktat	Normal		5.18895	1
2003	991	Västerbottens kustland	13305	110	2	Ej luckigt	Mycket jämn	Flerskiktat	Normal		5.18895
2003	992	Västerbottens kustland	13305	19	3	Ej luckigt	Mellan något ojämn och mycket ojämn	Tvåskiktat	Normal		5.18895
2003	993	Västerbottens kustland	13305	6	3	Ej luckigt	Mellan jämn och något ojämn	Enskiktat	Normal		5.18895
2003	994	Västerbottens kustland	13305	46	2	Något luckigt	Mellan jämn och något ojämn	Tvåskiktat	Normal		5.18895
2003	995	Västerbottens kustland	13305	5	3	Något luckigt	Något ojämn	Enskiktat	Normal		5.18895
2003	996	Västerbottens kustland	13305	85	Nej	Ej luckigt	Något ojämn	Tvåskiktat	Normal		5.18895
2003	997	Västerbottens kustland	4009	15	3	Ej luckigt	Mellan något ojämn och mycket ojämn	Enskiktat	Normal		1.56351
2003	998	Västerbottens kustland	13305	96	Nej	Ej luckigt	Mellan jämn och något ojämn	Tvåskiktat	Normal		5.18895	1
2003	999	Västerbottens kustland	13305	25	3	Ej luckigt	Mellan något ojämn och mycket ojämn	Tvåskiktat	Normal		5.18895
2003	1000	Jämtland inkl Bergs kommun	10844	120	Nej	Något luckigt	Mellan jämn och något ojämn	Tvåskiktat	Naturskogskaraktär		4.22916								3	1	1
2003	1001	Jämtland inkl Bergs kommun	10844	120	Nej	Något luckigt	Mellan jämn och något ojämn	Tvåskiktat	Naturskogskaraktär		4.22916								2
2003	1002	Jämtland inkl Bergs kommun	10844	120	2	Något luckigt	Mellan jämn och något ojämn	Tvåskiktat	Normal		4.22916
2003	1003	Jämtland inkl Bergs kommun	10844	135	Nej	Luckigt	Mellan jämn och något ojämn	Tvåskiktat	Normal		4.22916								2	1
2003	1004	Jämtland inkl Bergs kommun	10844	145	Nej	Luckigt	Mycket jämn	Tvåskiktat	Normal		4.22916								2
2003	1005	Jämtland inkl Bergs kommun	10844	150	2	Något luckigt	Mellan jämn och något ojämn	Tvåskiktat	Normal		4.22916								4
2003	1006	Jämtland inkl Bergs kommun	10844	150	2	Luckigt	Mellan jämn och något ojämn	Tvåskiktat	Normal		4.22916								2	1
2003	1007	Ångermanland	13835	140	Nej	Något luckigt	Mellan jämn och något ojämn	Tvåskiktat	Normal		5.39565
2003	1008	Ångermanland	13835	215	2	Ej luckigt	Något ojämn	Enskiktat	Normal		5.39565	2
2003	1009	Ångermanland	9723	85	2	Ej luckigt	Mycket jämn	Enskiktat	Normal		3.79197	1
2003	1010	Ångermanland	4517	35	2	Något luckigt	Mellan något ojämn och mycket ojämn	Enskiktat	Normal		1.76163
2003	1011	Ångermanland	13835	75	2	Ej luckigt	Mellan jämn och något ojämn	Enskiktat	Normal		5.39565
2003	1012	Ångermanland	13835	35	2	Luckigt	Mycket jämn	Enskiktat	Normal		5.39565
2003	1013	Ångermanland	13835	115	2	Ej luckigt	Mellan jämn och något ojämn	Tvåskiktat	Normal		5.39565
2003	1014	Ångermanland	13835	9	3	Ej luckigt	Något ojämn	Enskiktat	Plantageskogskaraktär		5.39565
2003	1015	Ångermanland	13835	95	2	Ej luckigt	Något ojämn	Tvåskiktat	Normal		5.39565	1
2003	1016	Ångermanland	13835	95	2	Ej luckigt	Mycket jämn	Tvåskiktat	Normal		5.39565
2003	1017	Ångermanland	13835	3	3	Luckigt	Mellan jämn och något ojämn	Enskiktat	Normal		5.39565
2003	1018	Västerbottens kustland	13305	105	Nej	Ej luckigt	Mycket jämn	Flerskiktat	Normal		5.18895
2003	1019	Västerbottens kustland	13305	65	Nej	Något luckigt	Mycket jämn	Tvåskiktat	Normal		5.18895
2003	1020	Västerbottens kustland	13305	125	2	Något luckigt	Mycket jämn	Tvåskiktat	Normal		5.18895	1	1	1
2003	1021	Västerbottens kustland	13305	35	2	Ej luckigt	Mycket jämn	Flerskiktat	Normal		5.18895
2003	1022	Västerbottens kustland	8114	71	2	Ej luckigt	Mycket jämn	Enskiktat	Normal		3.16446								1
2003	1023	Västerbottens kustland	13305	22	3	Ej luckigt	Mycket jämn	Tvåskiktat	Normal		5.18895
2003	1024	Västerbottens kustland	13305	22	3	Ej luckigt	Mycket jämn	Tvåskiktat	Normal		5.18895
2003	1025	Västerbottens kustland	13305	77	Nej	Ej luckigt	Något ojämn	Tvåskiktat	Normal		5.18895
2003	1026	Västerbottens kustland	13305	23	2	Ej luckigt	Mycket ojämn	Tvåskiktat	Normal		5.18895
2003	1027	Västerbottens kustland	13305	95	Nej	Ej luckigt	Mycket jämn	Tvåskiktat	Normal		5.18895	1
2003	1028	Jämtland inkl Bergs kommun	10844	45	2	Något luckigt	Mellan något ojämn och mycket ojämn	Tvåskiktat	Normal		4.22916
2003	1029	Jämtland inkl Bergs kommun	10844	45	2	Luckigt	Mycket jämn	Tvåskiktat	Normal		4.22916
2003	1030	Jämtland inkl Bergs kommun	8352	45	2	Något luckigt	Mellan jämn och något ojämn	Tvåskiktat	Normal		3.25728
2003	1031	Jämtland inkl Bergs kommun	2492	55	2	Ej luckigt	Mellan något ojämn och mycket ojämn	Tvåskiktat	Normal		0.97188
2003	1032	Jämtland inkl Bergs kommun	10844	55	2	Luckigt	Något ojämn	Tvåskiktat	Normal		4.22916
2003	1033	Jämtland inkl Bergs kommun	10844	45	2	Ej luckigt	Mellan jämn och något ojämn	Tvåskiktat	Normal		4.22916
2003	1034	Jämtland inkl Bergs kommun	10844	45	2	Ej luckigt	Mellan jämn och något ojämn	Tvåskiktat	Normal		4.22916
2003	1035	Jämtland inkl Bergs kommun	10844	155	Nej	Ej luckigt	Mellan jämn och något ojämn	Tvåskiktat	Normal		4.22916	2
2003	1036	Jämtland inkl Bergs kommun	10844	145	2	Luckigt	Mellan jämn och något ojämn	Tvåskiktat	Normal		4.22916								1
2003	1037	Jämtland inkl Bergs kommun	10844	145	Nej	Luckigt	Mellan något ojämn och mycket ojämn	Tvåskiktat	Normal		4.22916								1
2003	1038	Jämtland inkl Bergs kommun	10844	145	Nej	Luckigt	Mellan något ojämn och mycket ojämn	Tvåskiktat	Normal		4.22916
2003	1039	Jämtland inkl Bergs kommun	10844	165	Nej	Luckigt	Något ojämn	Tvåskiktat	Normal		4.22916								2	1
2003	1040	Jämtland inkl Bergs kommun	10844	185	Nej	Luckigt	Mellan något ojämn och mycket ojämn	Tvåskiktat	Normal		4.22916
2003	1041	Jämtland inkl Bergs kommun	10844	235	Nej	Luckigt	Mellan jämn och något ojämn	Tvåskiktat	Naturskogskaraktär		4.22916
2003	1042	Jämtland inkl Bergs kommun	10844	235	Nej	Luckigt	Mellan jämn och något ojämn	Tvåskiktat	Naturskogskaraktär		4.22916								2
2003	1043	Jämtland inkl Bergs kommun	10844	135	Nej	Luckigt	Mellan jämn och något ojämn	Tvåskiktat	Normal		4.22916								1
2003	1044	Jämtland inkl Bergs kommun	10844	22	2	Ej luckigt	Mycket jämn	Enskiktat	Normal		4.22916
2003	1045	Jämtland inkl Bergs kommun	10844	33	2	Luckigt	Mycket jämn	Tvåskiktat	Normal		4.22916
2003	1046	Jämtland inkl Bergs kommun	10844	34	2	Ej luckigt	Mellan jämn och något ojämn	Enskiktat	Normal		4.22916
2003	1047	Jämtland inkl Bergs kommun	10844	165	Nej	Ej luckigt	Mellan jämn och något ojämn	Flerskiktat	Normal		4.22916								2	1	1
2003	1048	Jämtland inkl Bergs kommun	6557				Mycket jämn	Enskiktat	Normal		2.55723
2003	1049	Jämtland inkl Bergs kommun	4287				Mycket jämn	Enskiktat	Normal		1.67193
2003	1050	Jämtland inkl Bergs kommun	1941	24	2	Ej luckigt	Mellan jämn och något ojämn	Enskiktat	Normal		0.75699
2003	1051	Jämtland inkl Bergs kommun	10844	17	2	Ej luckigt	Mycket jämn	Enskiktat	Normal		4.22916
2003	1052	Jämtland inkl Bergs kommun	10844	17	2	Ej luckigt	Mycket jämn	Tvåskiktat	Normal		4.22916
2003	1053	Jämtland inkl Bergs kommun	10844	15	2	Luckigt	Mycket jämn	Tvåskiktat	Normal		4.22916
2003	1054	Jämtland inkl Bergs kommun	10844	35	Nej	Ej luckigt	Mycket jämn	Tvåskiktat	Normal		4.22916
2003	1055	Västerbottens kustland	13305	75	2	Ej luckigt	Mycket jämn	Tvåskiktat	Normal		5.18895	1
2003	1056	Västerbottens kustland	13305	5	2	Luckigt	Mellan jämn och något ojämn	Enskiktat	Normal		5.18895
2003	1057	Jämtland inkl Bergs kommun	10844	58	2	Något luckigt	Mellan jämn och något ojämn	Enskiktat	Normal		4.22916
2003	1058	Jämtland inkl Bergs kommun	5120	70	Nej	Ej luckigt	Mycket jämn	Tvåskiktat	Normal		1.9968
2003	1059	Jämtland inkl Bergs kommun	5724	26	2	Ej luckigt	Mycket jämn	Tvåskiktat	Normal		2.23236
2003	1060	Jämtland inkl Bergs kommun	10844	12	2	Ej luckigt	Mellan jämn och något ojämn	Enskiktat	Normal		4.22916
2003	1061	Jämtland inkl Bergs kommun	10844	75	2	Något luckigt	Mycket jämn	Tvåskiktat	Normal		4.22916
2003	1062	Jämtland inkl Bergs kommun	10844	40	2	Ej luckigt	Mycket jämn	Flerskiktat	Normal		4.22916
2003	1063	Jämtland inkl Bergs kommun	10844	16	3	Något luckigt	Mellan jämn och något ojämn	Enskiktat	Normal		4.22916
2003	1064	Jämtland inkl Bergs kommun	10844	145	2	Ej luckigt	Mellan jämn och något ojämn	Tvåskiktat	Normal		4.22916
2003	1065	Jämtland inkl Bergs kommun	10844	15	2	Ej luckigt	Mellan jämn och något ojämn	Tvåskiktat	Normal		4.22916
2003	1066	Jämtland inkl Bergs kommun	10844	40	2	Ej luckigt	Mellan jämn och något ojämn	Tvåskiktat	Normal		4.22916
2003	1067	Jämtland inkl Bergs kommun	10844	58	2	Ej luckigt	Mellan jämn och något ojämn	Enskiktat	Normal		4.22916
2003	1068	Västerbottens kustland	13305	80	2	Luckigt	Mycket jämn	Tvåskiktat	Normal		5.18895
2003	1069	Västerbottens kustland	4762	4	3	Ej luckigt	Mycket jämn	Tvåskiktat	Normal		1.85718
2003	1070	Västerbottens kustland	8543	45	3	Något luckigt	Mycket jämn	Tvåskiktat	Normal		3.33177
2003	1071	Västerbottens kustland	13305	65	2	Luckigt	Mycket jämn	Tvåskiktat	Normal		5.18895
2003	1072	Västerbottens kustland	6651	30	3	Luckigt	Mycket jämn	Enskiktat	Normal		2.59389
2003	1073	Västerbottens kustland	13305	85	2	Luckigt	Mycket jämn	Enskiktat	Normal		5.18895
2003	1074	Västerbottens kustland	13305	90	3	Luckigt	Mellan jämn och något ojämn	Enskiktat	Plantageskogskaraktär		5.18895
2003	1075	Västerbottens kustland	13305	145	Nej	Luckigt	Mellan jämn och något ojämn	Tvåskiktat	Normal		5.18895	1	1
2003	1076	Västerbottens kustland	13305	45	Nej	Ej luckigt	Mycket jämn	Tvåskiktat	Normal		5.18895
2003	1077	Västerbottens kustland	13305	5	Nej	Luckigt	Mellan jämn och något ojämn	Enskiktat	Normal		5.18895
2003	1078	Västerbottens kustland	13305	5	3	Ej luckigt	Mellan jämn och något ojämn	Enskiktat	Normal		5.18895
2003	1079	Västerbottens kustland	13305	85	Nej	Ej luckigt	Något ojämn	Tvåskiktat	Normal		5.18895
2003	1080	Västerbottens kustland	13305	35	2	Ej luckigt	Mycket jämn	Tvåskiktat	Normal		5.18895
2003	1081	Västerbottens kustland	13305	85	Nej	Något luckigt	Mellan jämn och något ojämn	Flerskiktat	Normal		5.18895
2003	1082	Västerbottens kustland	13305	21	3	Ej luckigt	Något ojämn	Enskiktat	Plantageskogskaraktär		5.18895
2003	1083	Västerbottens kustland	13305	42	2	Ej luckigt	Mycket jämn	Tvåskiktat	Normal		5.18895
2003	1084	Västerbottens kustland	13305	33	2	Ej luckigt	Något ojämn	Tvåskiktat	Normal		5.18895
2003	1085	Västerbottens kustland	13305	20	Nej	Luckigt	Mellan jämn och något ojämn	Tvåskiktat	Normal		5.18895
2003	1086	Jämtland inkl Bergs kommun	10844	13	3	Något luckigt	Mellan jämn och något ojämn	Tvåskiktat	Normal		4.22916
2003	1087	Jämtland inkl Bergs kommun	10844	115	Nej	Ej luckigt	Mellan jämn och något ojämn	Flerskiktat	Normal		4.22916								2
2003	1088	Jämtland inkl Bergs kommun	10844	125	Nej	Luckigt	Mellan jämn och något ojämn	Tvåskiktat	Normal		4.22916								1
2003	1089	Jämtland inkl Bergs kommun	10844	165	Nej	Ej luckigt	Mellan jämn och något ojämn	Tvåskiktat	Normal		4.22916								3	1
2003	1090	Jämtland inkl Bergs kommun	6021	4	3	Ej luckigt	Mycket jämn	Enskiktat	Normal		2.34819
2003	1091	Jämtland inkl Bergs kommun	4822	40	2	Ej luckigt	Mycket jämn	Tvåskiktat	Normal		1.88058
2003	1092	Jämtland inkl Bergs kommun	1248				Mellan jämn och något ojämn	Flerskiktat	Normal		0.48672
2003	1093	Jämtland inkl Bergs kommun	10844	16	2	Ej luckigt	Mellan jämn och något ojämn	Tvåskiktat	Normal		4.22916
2003	1094	Jämtland inkl Bergs kommun	10844	105	Nej	Ej luckigt	Något ojämn	Flerskiktat	Normal		4.22916
2003	1095	Jämtland inkl Bergs kommun	10844	16	2	Ej luckigt	Mellan jämn och något ojämn	Enskiktat	Normal		4.22916
2003	1096	Jämtland inkl Bergs kommun	3321	160	2	Något luckigt	Mycket jämn	Tvåskiktat	Normal		1.29519
2003	1097	Västerbottens kustland	13305	25	3	Ej luckigt	Mellan jämn och något ojämn	Tvåskiktat	Normal		5.18895
2003	1098	Västerbottens kustland	13305	28	3	Luckigt	Mycket jämn	Tvåskiktat	Normal		5.18895
2003	1099	Västerbottens kustland	13305	24	3	Luckigt	Mycket jämn	Tvåskiktat	Normal		5.18895
2003	1100	Västerbottens kustland	13305	135	Nej	Luckigt	Mycket jämn	Enskiktat	Normal		5.18895
2003	1101	Västerbottens kustland	13305	70	2	Ej luckigt	Mycket jämn	Tvåskiktat	Normal		5.18895
2003	1102	Västerbottens kustland	9558	95	2	Ej luckigt	Mycket jämn	Enskiktat	Normal		3.72762
2003	1103	Västerbottens kustland	13305	55	Nej	Något luckigt	Mycket jämn	Tvåskiktat	Normal		5.18895
2003	1104	Västerbottens kustland	13305	125	2	Något luckigt	Mellan jämn och något ojämn	Tvåskiktat	Normal		5.18895	3
2003	1105	Västerbottens kustland	13305	65	2	Något luckigt	Mycket jämn	Tvåskiktat	Normal		5.18895
2003	1106	Västerbottens kustland	13305	135	Nej	Något luckigt	Mycket jämn	Tvåskiktat	Normal		5.18895
2003	1107	Västerbottens kustland	13305	85	Nej	Luckigt	Mycket jämn	Tvåskiktat	Normal		5.18895
2003	1108	Västerbottens kustland	13305	115	2	Luckigt	Mycket jämn	Tvåskiktat	Normal		5.18895
2003	1109	Västerbottens kustland	13305	75	2	Luckigt	Mycket jämn	Tvåskiktat	Normal		5.18895
2003	1110	Västerbottens kustland	13305	65	2	Något luckigt	Mycket jämn	Tvåskiktat	Normal		5.18895
2003	1111	Västerbottens kustland	13305	105	2	Något luckigt	Mellan jämn och något ojämn	Tvåskiktat	Normal		5.18895	1
2003	1112	Västerbottens kustland	13305	75	Nej	Luckigt	Mellan jämn och något ojämn	Fullskiktat	Normal		5.18895
2003	1113	Västerbottens kustland	13305	16	3	Ej luckigt	Mellan jämn och något ojämn	Tvåskiktat	Normal		5.18895
2003	1114	Västerbottens kustland	13305	16	3	Något luckigt	Mycket jämn	Enskiktat	Normal		5.18895
2003	1115	Västerbottens kustland	13305	51	3	Något luckigt	Mycket jämn	Tvåskiktat	Normal		5.18895
2003	1116	Västerbottens kustland	13305	19	3	Ej luckigt	Mellan jämn och något ojämn	Enskiktat	Plantageskogskaraktär		5.18895
2003	1117	Västerbottens kustland	13305	3	3	Ej luckigt	Mycket jämn	Tvåskiktat	Normal		5.18895
2003	1118	Västerbottens kustland	13305	3	3	Luckigt	Mycket jämn	Tvåskiktat	Normal		5.18895
2003	1119	Västerbottens kustland	13305	50	2	Luckigt	Mycket jämn	Tvåskiktat	Normal		5.18895
2003	1120	Västerbottens kustland	13305	145	Nej	Luckigt	Mellan jämn och något ojämn	Tvåskiktat	Normal		5.18895
2003	1121	Västerbottens kustland	13305	8	3	Ej luckigt	Mellan jämn och något ojämn	Tvåskiktat	Normal		5.18895
2003	1122	Västerbottens kustland	13305	68	2	Något luckigt	Mycket jämn	Enskiktat	Normal		5.18895
2003	1123	Västerbottens kustland	13305	9	3	Ej luckigt	Mellan jämn och något ojämn	Enskiktat	Normal		5.18895
2003	1124	Västerbottens kustland	2380	88	2	Ej luckigt	Mycket jämn	Tvåskiktat	Normal		0.9282
2003	1125	Västerbottens kustland	13305	106	Nej	Ej luckigt	Mycket jämn	Flerskiktat	Normal		5.18895
2003	1126	Västerbottens kustland	13305	33	3	Ej luckigt	Mellan jämn och något ojämn	Tvåskiktat	Normal		5.18895
2003	1127	Västerbottens kustland	13305	30	Nej	Något luckigt	Mycket jämn	Flerskiktat	Normal		5.18895
2003	1128	Västerbottens kustland	13305	27	2	Ej luckigt	Mycket jämn	Tvåskiktat	Normal		5.18895
2003	1129	Västerbottens kustland	13305	2	3	Ej luckigt	Mellan jämn och något ojämn	Enskiktat	Normal		5.18895
2003	1130	Västerbottens kustland	13305	108	Nej	Något luckigt	Mycket jämn	Tvåskiktat	Normal		5.18895	1
2003	1131	Västerbottens kustland	13305	28	2	Ej luckigt	Mellan jämn och något ojämn	Tvåskiktat	Normal		5.18895
2003	1132	Västerbottens kustland	13305	85	Nej	Något luckigt	Mycket jämn	Tvåskiktat	Normal		5.18895
2003	1133	Västerbottens kustland	13305	60	2	Något luckigt	Mycket jämn	Enskiktat	Normal		5.18895
2003	1134	Västerbottens kustland	13305	21	3	Något luckigt	Mycket jämn	Tvåskiktat	Normal		5.18895
2003	1135	Västerbottens kustland	13305	50	3	Luckigt	Mycket jämn	Tvåskiktat	Normal		5.18895
2003	1136	Västerbottens kustland	13305	65	Nej	Luckigt	Mellan jämn och något ojämn	Tvåskiktat	Normal		5.18895	1	1
2003	1137	Västerbottens kustland	10757	65	Nej	Något luckigt	Mycket jämn	Tvåskiktat	Normal		4.19523
2003	1138	Västerbottens kustland	2548	10	3	Något luckigt	Mycket jämn	Enskiktat	Normal		0.99372
2003	1139	Västerbottens kustland	11696	70	3	Något luckigt	Mycket jämn	Tvåskiktat	Normal		4.56144
2003	1140	Norrbottens kustland	9714	105	Nej	Ej luckigt	Mellan jämn och något ojämn	Tvåskiktat	Normal		3.78846
2003	1141	Norrbottens kustland	2799	81	2	Ej luckigt	Mycket jämn	Tvåskiktat	Normal		1.09161
2003	1142	Norrbottens kustland	11177	49	2	Ej luckigt	Mycket jämn	Tvåskiktat	Normal		4.35903
2003	1143	Norrbottens kustland	11177	115	2	Ej luckigt	Mycket jämn	Tvåskiktat	Normal		4.35903	1
2003	1144	Norrbottens kustland	11177	135	Nej	Luckigt	Mycket jämn	Tvåskiktat	Normal		4.35903	2
2003	1145	Norrbottens kustland	11177	135	2	Luckigt	Mycket jämn	Tvåskiktat	Normal		4.35903	1
2003	1146	Norrbottens kustland	11177	52	2	Ej luckigt	Mellan jämn och något ojämn	Enskiktat	Normal		4.35903
2003	1147	Norrbottens kustland	11177	127	Nej	Ej luckigt	Mellan jämn och något ojämn	Tvåskiktat	Normal		4.35903
2003	1148	Norrbottens kustland	11177	205	Nej	Ej luckigt	Mycket jämn	Flerskiktat	Normal		4.35903								1
2003	1149	Norrbottens kustland	11177	75	Nej	Något luckigt	Mycket jämn	Enskiktat	Normal		4.35903
2003	1150	Norrbottens kustland	9434	6	3	Ej luckigt	Mellan jämn och något ojämn	Flerskiktat	Normal		3.67926
2003	1151	Norrbottens kustland	11177	115	Nej	Ej luckigt	Mycket jämn	Flerskiktat	Normal		4.35903
2003	1152	Norrbottens kustland	11177	175	Nej	Ej luckigt	Mellan jämn och något ojämn	Enskiktat	Naturskogskaraktär		4.35903	1
2003	1153	Norrbottens kustland	11177	125	Nej	Något luckigt	Mellan jämn och något ojämn	Flerskiktat	Normal		4.35903
2003	1154	Norrbottens kustland	11177	25	2	Ej luckigt	Mellan jämn och något ojämn	Tvåskiktat	Normal		4.35903
2003	1155	Norrbottens kustland	11177	62	2	Ej luckigt	Mycket jämn	Tvåskiktat	Normal		4.35903
2003	1156	Norrbottens kustland	11177	60	Nej	Ej luckigt	Mellan jämn och något ojämn	Flerskiktat	Normal		4.35903
2003	1157	Norrbottens kustland	11177	19	2	Ej luckigt	Mycket jämn	Tvåskiktat	Normal		4.35903
2003	1158	Norrbottens kustland	8447	19	3	Ej luckigt	Mellan jämn och något ojämn	Enskiktat	Normal		3.29433
2003	1159	Norrbottens kustland	11177	36	2	Ej luckigt	Mellan jämn och något ojämn	Tvåskiktat	Normal		4.35903
2003	1160	Norrbottens kustland	11177	115	Nej	Luckigt	Mycket jämn	Enskiktat	Normal		4.35903
2003	1161	Norrbottens kustland	11177	85	Nej	Luckigt	Mycket jämn	Enskiktat	Normal		4.35903
2003	1162	Norrbottens kustland	11177	75	2	Ej luckigt	Mycket jämn	Flerskiktat	Normal		4.35903
2003	1163	Norrbottens kustland	11177	75	2	Ej luckigt	Mycket jämn	Tvåskiktat	Normal		4.35903
2003	1164	Norrbottens kustland	11177	45	2	Luckigt	Mycket jämn	Tvåskiktat	Normal		4.35903
2003	1165	Norrbottens kustland	8900	145	2	Något luckigt	Något ojämn	Enskiktat	Normal		3.471
2003	1166	Norrbottens kustland	2277	27	2	Ej luckigt	Något ojämn	Tvåskiktat	Normal		0.88803
2003	1167	Norrbottens kustland	11177	95	2	Ej luckigt	Mycket jämn	Flerskiktat	Normal		4.35903
2003	1168	Norrbottens kustland	11177	49	2	Ej luckigt	Mycket jämn	Enskiktat	Normal		4.35903
2003	1169	Norrbottens kustland	11177	48	2	Ej luckigt	Mycket jämn	Tvåskiktat	Normal		4.35903
2003	1170	Norrbottens kustland	11177	125	2	Ej luckigt	Något ojämn	Flerskiktat	Normal		4.35903	3
2003	1171	Norrbottens kustland	11177	125	2	Ej luckigt	Mellan något ojämn och mycket ojämn	Flerskiktat	Normal		4.35903	2
2003	1172	Norrbottens kustland	11177	30	2	Ej luckigt	Något ojämn	Tvåskiktat	Normal		4.35903
2003	1173	Norrbottens kustland	11177	130	2	Något luckigt	Något ojämn	Tvåskiktat	Normal		4.35903
2003	1174	Norrbottens kustland	11177	30	2	Ej luckigt	Mycket jämn	Tvåskiktat	Normal		4.35903
2003	1175	Norrbottens kustland	11177	38	2	Ej luckigt	Mycket jämn	Tvåskiktat	Normal		4.35903
2003	1176	Norrbottens kustland	11177	23	2	Ej luckigt	Något ojämn	Enskiktat	Normal		4.35903
2003	1177	Norrbottens kustland	11177	49	2	Ej luckigt	Mellan jämn och något ojämn	Flerskiktat	Normal		4.35903															1
2003	1178	Norrbottens kustland	11177	29	2	Ej luckigt	Mellan jämn och något ojämn	Tvåskiktat	Normal		4.35903
2003	1179	Norrbottens kustland	9130	8	3	Ej luckigt	Mellan jämn och något ojämn	Enskiktat	Normal		3.5607
2003	1180	Norrbottens kustland	2047	90	Nej	Något luckigt	Mellan jämn och något ojämn	Flerskiktat	Normal		0.79833
2003	1181	Norrbottens kustland	11177	63	2	Ej luckigt	Mycket jämn	Tvåskiktat	Normal		4.35903								1
2003	1182	Norrbottens kustland	5828	55	2	Ej luckigt	Mycket ojämn	Tvåskiktat	Normal		2.27292
2003	1183	Norrbottens kustland	11177	25	Nej	Luckigt	Något ojämn	Flerskiktat	Normal		4.35903
2003	1184	Norrbottens kustland	11177	25	2	Ej luckigt	Mellan jämn och något ojämn	Tvåskiktat	Normal		4.35903
2003	1185	Norrbottens kustland	9752				Mycket jämn	Tvåskiktat	Normal		3.80328
2003	1186	Norrbottens kustland	1424	76	2	Ej luckigt	Mycket jämn	Tvåskiktat	Normal		0.55536
2003	1187	Norrbottens kustland	11177	101	Nej	Något luckigt	Mycket jämn	Tvåskiktat	Normal		4.35903
2003	1188	Norrbottens kustland	11177	25	2	Ej luckigt	Mellan jämn och något ojämn	Enskiktat	Normal		4.35903
2003	1189	Norrbottens kustland	11177	19	2	Ej luckigt	Mellan jämn och något ojämn	Tvåskiktat	Normal		4.35903
2003	1190	Norrbottens kustland	11177	225	Nej	Ej luckigt	Något ojämn	Tvåskiktat	Naturskogskaraktär		4.35903	1
2003	1191	Norrbottens kustland	11177	190	Nej	Ej luckigt	Något ojämn	Tvåskiktat	Naturskogskaraktär		4.35903	2
2003	1192	Norrbottens kustland	11177	97	2	Ej luckigt	Mycket jämn	Tvåskiktat	Normal		4.35903
2003	1193	Norrbottens kustland	11177	39	2	Ej luckigt	Mellan jämn och något ojämn	Tvåskiktat	Normal		4.35903
2003	1194	Norrbottens kustland	11177	37	2	Luckigt	Mycket jämn	Tvåskiktat	Normal		4.35903
2003	1195	Norrbottens kustland	11177	75	2	Ej luckigt	Mellan jämn och något ojämn	Tvåskiktat	Normal		4.35903	1
2003	1196	Norrbottens kustland	11177	115	2	Ej luckigt	Mellan jämn och något ojämn	Tvåskiktat	Normal		4.35903
2003	1197	Norrbottens kustland	11177	35	2	Luckigt	Mellan jämn och något ojämn	Enskiktat	Normal		4.35903
2003	1198	Norrbottens kustland	11177	30	2	Något luckigt	Mellan jämn och något ojämn	Tvåskiktat	Normal		4.35903
2003	1199	Norrbottens kustland	11177	42	3	Luckigt	Mycket jämn	Tvåskiktat	Normal		4.35903
2003	1200	Norrbottens kustland	11177	39	2	Luckigt	Mellan jämn och något ojämn	Tvåskiktat	Normal		4.35903
2003	1201	Norrbottens kustland	11177	32	2	Luckigt	Mellan jämn och något ojämn	Tvåskiktat	Normal		4.35903
2003	1202	Norrbottens kustland	11177	125	Nej	Ej luckigt	Mycket jämn	Flerskiktat	Normal		4.35903
2003	1203	Norrbottens kustland	11177	95	2	Luckigt	Mycket jämn	Tvåskiktat	Normal		4.35903
2003	1204	Norrbottens kustland	11177	125	3	Luckigt	Mellan jämn och något ojämn	Tvåskiktat	Normal		4.35903
2003	1205	Norrbottens kustland	11177	55	3	Ej luckigt	Mellan jämn och något ojämn	Enskiktat	Normal		4.35903
2003	1206	Norrbottens kustland	11177	23	3	Ej luckigt	Mycket jämn	Enskiktat	Normal		4.35903
2003	1207	Norrbottens kustland	11177	65	2	Något luckigt	Något ojämn	Tvåskiktat	Normal		4.35903
2003	1208	Norrbottens kustland	11177	65	2	Luckigt	Något ojämn	Tvåskiktat	Normal		4.35903
2003	1209	Norrbottens kustland	11177	55	2	Luckigt	Mycket jämn	Tvåskiktat	Normal		4.35903
2003	1210	Norrbottens kustland	11177	45	2	Luckigt	Mycket jämn	Enskiktat	Normal		4.35903
2003	1211	Norrbottens kustland	11177	45	2	Något luckigt	Mellan jämn och något ojämn	Tvåskiktat	Normal		4.35903
2003	1212	Norrbottens kustland	11177	25	2	Ej luckigt	Något ojämn	Tvåskiktat	Normal		4.35903
2003	1213	Norrbottens kustland	11177	137	2	Ej luckigt	Mellan något ojämn och mycket ojämn	Tvåskiktat	Normal		4.35903
2003	1214	Norrbottens kustland	11177	85	2	Ej luckigt	Mellan jämn och något ojämn	Flerskiktat	Normal		4.35903
2003	1215	Norrbottens kustland	11177	115	Nej	Ej luckigt	Något ojämn	Enskiktat	Normal		4.35903	2
2003	1216	Norrbottens kustland	11177	135	Nej	Ej luckigt	Mellan något ojämn och mycket ojämn	Tvåskiktat	Normal		4.35903	1
2003	1217	Norrbottens kustland	11177				Mycket jämn	Tvåskiktat	Normal		4.35903
2003	1218	Norrbottens kustland	11177	40	2	Ej luckigt	Mycket jämn	Tvåskiktat	Normal		4.35903
2003	1219	Norrbottens kustland	11177	70	2	Ej luckigt	Mycket jämn	Tvåskiktat	Normal		4.35903
2003	1220	Norrbottens kustland	11177	85	2	Ej luckigt	Mycket jämn	Flerskiktat	Normal		4.35903
2003	1221	Norrbottens kustland	11177	105	Nej	Ej luckigt	Mycket jämn	Flerskiktat	Normal		4.35903								2	1
2003	1222	Norrbottens kustland	11177	15	2	Ej luckigt	Något ojämn	Flerskiktat	Normal		4.35903
2003	1223	Norrbottens kustland	11177	80	Nej	Ej luckigt	Mycket jämn	Flerskiktat	Normal		4.35903
2003	1224	Norrbottens kustland	11177	50	Nej	Ej luckigt	Mycket jämn	Tvåskiktat	Normal		4.35903
2003	1225	Norrbottens kustland	11177	57	3	Ej luckigt	Mycket jämn	Tvåskiktat	Normal		4.35903
2003	1226	Norrbottens kustland	11177	18	3	Ej luckigt	Mycket jämn	Tvåskiktat	Normal		4.35903
2003	1227	Norrbottens kustland	11177				Mycket jämn	Enskiktat	Normal		4.35903
2003	1228	Norrbottens kustland	11177	75	Nej	Ej luckigt	Mycket jämn	Tvåskiktat	Normal		4.35903
2003	1229	Norrbottens kustland	11177	40	2	Luckigt	Mycket jämn	Tvåskiktat	Normal		4.35903
2003	1230	Norrbottens kustland	11177	110	2	Ej luckigt	Mycket jämn	Tvåskiktat	Normal		4.35903
2003	1231	Norrbottens kustland	11177	45	2	Luckigt	Mycket jämn	Flerskiktat	Normal		4.35903
2003	1232	Norrbottens kustland	11177	30	Nej	Ej luckigt	Mellan jämn och något ojämn	Tvåskiktat	Normal		4.35903
2003	1233	Norrbottens kustland	9553	40	2	Ej luckigt	Något ojämn	Flerskiktat	Normal		3.72567															1	1
2003	1234	Norrbottens kustland	11177	210	Nej	Luckigt	Mycket ojämn	Enskiktat	Normal		4.35903
2003	1235	Norrbottens kustland	11177	15	2	Något luckigt	Mellan jämn och något ojämn	Tvåskiktat	Normal		4.35903
2003	1236	Norrbottens kustland	11177	210	Nej	Luckigt	Mellan jämn och något ojämn	Enskiktat	Normal		4.35903
2003	1237	Norrbottens kustland	11177	20	2	Luckigt	Något ojämn	Enskiktat	Plantageskogskaraktär		4.35903
2003	1238	Norrbottens kustland	11177	215	Nej	Något luckigt	Något ojämn	Tvåskiktat	Normal		4.35903
2003	1239	Norrbottens kustland	11177	50	2	Luckigt	Mellan jämn och något ojämn	Enskiktat	Normal		4.35903
2003	1240	Norrbottens kustland	11177	55	2	Luckigt	Något ojämn	Enskiktat	Normal		4.35903
2003	1241	Norrbottens kustland	11177	70	2	Ej luckigt	Mycket jämn	Enskiktat	Normal		4.35903
2003	1242	Norrbottens kustland	11177	85	Nej	Något luckigt	Mycket jämn	Tvåskiktat	Normal		4.35903
2003	1243	Norrbottens kustland	11177	9	2	Ej luckigt	Mycket jämn	Tvåskiktat	Normal		4.35903
2003	1244	Norrbottens kustland	11177	5	Nej	Ej luckigt	Mycket jämn	Flerskiktat	Normal		4.35903
2003	1245	Norrbottens kustland	8996	11	2	Luckigt	Mycket jämn	Tvåskiktat	Normal		3.50844
2003	1246	Norrbottens kustland	11177	115	2	Något luckigt	Mycket jämn	Tvåskiktat	Normal		4.35903	1
2003	1247	Norrbottens kustland	11177	70	2	Luckigt	Mycket jämn	Tvåskiktat	Normal		4.35903
2003	1248	Norrbottens kustland	11177				Mycket jämn	Tvåskiktat	Normal		4.35903
2003	1249	Norrbottens kustland	11177	2	2	Något luckigt	Mycket jämn	Tvåskiktat	Normal		4.35903
2003	1250	Norrbottens kustland	11177	65	Nej	Ej luckigt	Mycket jämn	Flerskiktat	Normal		4.35903
2003	1251	Norrbottens kustland	11177	28	2	Ej luckigt	Mycket jämn	Tvåskiktat	Normal		4.35903
2003	1252	Norrbottens kustland	11177	58	2	Ej luckigt	Mycket jämn	Enskiktat	Normal		4.35903
2003	1253	Norrbottens kustland	11177	10	2	Ej luckigt	Mycket jämn	Tvåskiktat	Normal		4.35903
2003	1254	Norrbottens kustland	11177	25	2	Ej luckigt	Mycket jämn	Tvåskiktat	Normal		4.35903
2003	1255	Norrbottens kustland	11177	25	2	Luckigt	Mellan jämn och något ojämn	Flerskiktat	Normal		4.35903
2003	1256	Norrbottens kustland	11177	75	Nej	Ej luckigt	Mycket jämn	Tvåskiktat	Normal		4.35903
2003	1257	Norrbottens kustland	11177	90	2	Ej luckigt	Mellan jämn och något ojämn	Tvåskiktat	Normal		4.35903
2003	1258	Norrbottens kustland	11177	50	2	Ej luckigt	Mycket jämn	Tvåskiktat	Normal		4.35903
2003	1259	Norrbottens kustland	11177	70	2	Ej luckigt	Mycket jämn	Flerskiktat	Normal		4.35903
2003	1260	Norrbottens kustland	11177	120	2	Ej luckigt	Mycket jämn	Tvåskiktat	Normal		4.35903	1
2003	1261	Norrbottens kustland	11177	60	2	Ej luckigt	Mycket jämn	Tvåskiktat	Normal		4.35903
2003	1262	Norrbottens kustland	11177	55	2	Ej luckigt	Mycket jämn	Tvåskiktat	Normal		4.35903
2003	1263	Norrbottens kustland	11177	80	2	Ej luckigt	Mycket jämn	Tvåskiktat	Normal		4.35903
2003	1264	Norrbottens kustland	11177	90	2	Något luckigt	Mellan jämn och något ojämn	Tvåskiktat	Normal		4.35903
2003	1265	Norrbottens kustland	11177	3	2	Luckigt	Något ojämn	Enskiktat	Normal		4.35903
2003	1266	Norrbottens kustland	11177	110	Nej	Ej luckigt	Mellan jämn och något ojämn	Flerskiktat	Normal		4.35903
2003	1267	Norrbottens kustland	11177	2	3	Ej luckigt	Mellan jämn och något ojämn	Flerskiktat	Normal		4.35903
2003	1268	Norrbottens kustland	11177	50	2	Ej luckigt	Mycket jämn	Enskiktat	Normal		4.35903
2003	1269	Norrbottens kustland	11177	35	2	Något luckigt	Mellan jämn och något ojämn	Tvåskiktat	Normal		4.35903
2003	1270	Norrbottens kustland	11177	44	2	Något luckigt	Mycket jämn	Tvåskiktat	Normal		4.35903
2003	1271	Norrbottens kustland	11177	88	Nej	Något luckigt	Mellan jämn och något ojämn	Flerskiktat	Naturskogskaraktär		4.35903															1							1
2003	1272	Norrbottens kustland	4970	7	3	Ej luckigt	Mellan jämn och något ojämn	Tvåskiktat	Normal		1.9383
2003	1273	Norrbottens kustland	6207	135	Nej	Något luckigt	Mellan jämn och något ojämn	Tvåskiktat	Normal		2.42073
2003	1274	Norrbottens kustland	11177	125	Nej	Ej luckigt	Mycket jämn	Tvåskiktat	Normal		4.35903															1
2003	1275	Norrbottens kustland	11177	47	2	Något luckigt	Mycket jämn	Flerskiktat	Normal		4.35903
2003	1276	Norrbottens kustland	11177	47	2	Luckigt	Mycket jämn	Flerskiktat	Normal		4.35903
2003	1277	Norrbottens kustland	10163	48	2	Något luckigt	Mellan jämn och något ojämn	Flerskiktat	Normal		3.96357
2003	1278	Norrbottens kustland	11177	45	2	Något luckigt	Mycket jämn	Tvåskiktat	Normal		4.35903
2003	1279	Norrbottens kustland	11177	47	2	Något luckigt	Mycket jämn	Tvåskiktat	Normal		4.35903
2003	1280	Norrbottens kustland	11177	57	2	Något luckigt	Mycket jämn	Tvåskiktat	Normal		4.35903
2003	1281	Norrbottens kustland	11177	47	2	Ej luckigt	Mycket jämn	Tvåskiktat	Normal		4.35903
2003	1282	Norrbottens kustland	11177	20	2	Ej luckigt	Mycket jämn	Fullskiktat	Normal		4.35903
2003	1283	Norrbottens kustland	11177	152	2	Luckigt	Mellan något ojämn och mycket ojämn	Tvåskiktat	Normal		4.35903
2003	1284	Norrbottens kustland	11177	19	2	Ej luckigt	Mycket jämn	Tvåskiktat	Normal		4.35903
2003	1285	Norrbottens kustland	11177	90	Nej	Något luckigt	Mellan något ojämn och mycket ojämn	Fullskiktat	Naturskogskaraktär		4.35903
2003	1286	Norrbottens kustland	11177				Mycket jämn	Tvåskiktat	Normal		4.35903
2003	1287	Norrbottens kustland	11177	85	Nej	Ej luckigt	Mellan jämn och något ojämn	Flerskiktat	Normal		4.35903								1
2003	1288	Norrbottens kustland	11177	175	2	Luckigt	Mycket jämn	Tvåskiktat	Normal		4.35903	1
2003	1289	Norrbottens kustland	11177	44	2	Ej luckigt	Mycket jämn	Tvåskiktat	Normal		4.35903
2003	1290	Norrbottens kustland	11177	49	Nej	Något luckigt	Mycket jämn	Tvåskiktat	Normal		4.35903
2003	1291	Norrbottens kustland	11177	44	Nej	Något luckigt	Mycket jämn	Tvåskiktat	Normal		4.35903
2003	1292	Norrbottens kustland	11177	145	Nej	Ej luckigt	Mycket jämn	Tvåskiktat	Normal		4.35903	2
2003	1293	Norrbottens kustland	11177	32	2	Något luckigt	Mycket jämn	Flerskiktat	Normal		4.35903
2003	1294	Norrbottens kustland	11177	32	2	Luckigt	Mycket jämn	Tvåskiktat	Normal		4.35903
2003	1295	Norrbottens kustland	11177	34	2	Luckigt	Mycket jämn	Tvåskiktat	Normal		4.35903
2003	1296	Norrbottens kustland	11177	36	2	Luckigt	Mycket jämn	Tvåskiktat	Normal		4.35903
2003	1297	Norrbottens kustland	11177	8	2	Ej luckigt	Mycket jämn	Flerskiktat	Normal		4.35903
2003	1298	Norrbottens kustland	11177	28	2	Luckigt	Mycket jämn	Tvåskiktat	Normal		4.35903
2003	1299	Norrbottens kustland	11177	26	2	Luckigt	Mycket jämn	Enskiktat	Normal		4.35903
2003	1300	Norrbottens kustland	11177	45	Nej	Luckigt	Mycket jämn	Fullskiktat	Normal		4.35903
2003	1301	Norrbottens kustland	11177	38	Nej	Luckigt	Mycket jämn	Flerskiktat	Normal		4.35903
2003	1302	Norrbottens kustland	11177	36	Nej	Något luckigt	Mycket jämn	Flerskiktat	Normal		4.35903
2003	1303	Norrbottens kustland	11177	80	Nej	Luckigt	Mycket jämn	Enskiktat	Normal		4.35903
2003	1304	Särna-Idre	8299				Något ojämn	Tvåskiktat	Normal		5.06239	2
2003	1305	Svegs kommun	8776	13	3	Ej luckigt	Mycket jämn	Enskiktat	Normal		5.35336
2003	1306	Svegs kommun	8776	30	2	Luckigt	Mycket jämn	Enskiktat	Normal		5.35336
2003	1307	Svegs kommun	8776	13	3	Ej luckigt	Mycket jämn	Enskiktat	Normal		5.35336
2003	1308	Svegs kommun	8776	110	2	Något luckigt	Mycket jämn	Flerskiktat	Normal		5.35336	2
2003	1309	Svegs kommun	8776	12	3	Ej luckigt	Mellan jämn och något ojämn	Enskiktat	Normal		5.35336
2003	1310	Svegs kommun	8776	130	2	Något luckigt	Mycket jämn	Enskiktat	Normal		5.35336	1
2003	1311	Svegs kommun	8776	75	Nej	Luckigt	Mycket jämn	Tvåskiktat	Normal		5.35336	1	1
2003	1312	Svegs kommun	8776	105	2	Luckigt	Mycket jämn	Tvåskiktat	Normal		5.35336	1
2003	1313	Svegs kommun	8776	3	3	Ej luckigt	Mycket jämn	Enskiktat	Normal		5.35336
2003	1314	Svegs kommun	8776	95	2	Något luckigt	Mycket jämn	Enskiktat	Normal		5.35336
2003	1315	Svegs kommun	8776	140	2	Något luckigt	Mycket jämn	Tvåskiktat	Normal		5.35336								1
2003	1316	Särna-Idre	8299	20	2	Luckigt	Mellan jämn och något ojämn	Enskiktat	Normal		5.06239
2003	1317	Särna-Idre	8299	25	2	Ej luckigt	Mycket jämn	Enskiktat	Normal		5.06239
2003	1318	Särna-Idre	8299	22	3	Ej luckigt	Mellan jämn och något ojämn	Enskiktat	Normal		5.06239
2003	1319	Särna-Idre	8299	150	Nej	Luckigt	Mycket jämn	Enskiktat	Normal		5.06239	1
2003	1320	Särna-Idre	8299	5	3	Ej luckigt	Mycket jämn	Tvåskiktat	Normal		5.06239
2003	1321	Särna-Idre	8299	23	2	Luckigt	Mellan jämn och något ojämn	Tvåskiktat	Normal		5.06239
2003	1322	Särna-Idre	8299	9	3	Något luckigt	Mycket jämn	Enskiktat	Normal		5.06239
2003	1323	Särna-Idre	8299	7	3	Ej luckigt	Mycket jämn	Enskiktat	Normal		5.06239
2003	1324	Särna-Idre	8299	135	2	Ej luckigt	Mycket jämn	Tvåskiktat	Normal		5.06239	1
2003	1325	Särna-Idre	8299	110	2	Ej luckigt	Mycket jämn	Tvåskiktat	Normal		5.06239
2003	1326	Särna-Idre	6463	60	2	Något luckigt	Mycket jämn	Tvåskiktat	Normal		3.94243
2003	1327	Särna-Idre	8299	25	2	Luckigt	Mycket jämn	Enskiktat	Normal		5.06239
2003	1328	Särna-Idre	4260	105	Nej	Något luckigt	Mycket jämn	Enskiktat	Normal		2.5986
2003	1329	Särna-Idre	8299	4	3	Ej luckigt	Mellan jämn och något ojämn	Tvåskiktat	Normal		5.06239
2003	1330	Särna-Idre	5327	150	2	Ej luckigt	Mycket jämn	Enskiktat	Normal		3.24947
2003	1331	Särna-Idre	3236	20	2	Något luckigt	Mellan jämn och något ojämn	Enskiktat	Normal		1.97396
2003	1332	Särna-Idre	8299	150	Nej	Något luckigt	Mycket jämn	Enskiktat	Normal		5.06239
2003	1333	Särna-Idre	8299	150	2	Ej luckigt	Mellan jämn och något ojämn	Enskiktat	Normal		5.06239
2003	1334	Svegs kommun	8776	200	Nej	Luckigt	Mycket jämn	Tvåskiktat	Normal		5.35336
2003	1335	Svegs kommun	8776	205	Nej	Något luckigt	Mycket jämn	Tvåskiktat	Normal		5.35336	1
2003	1336	Svegs kommun	1063	140	2	Ej luckigt	Mycket jämn	Enskiktat	Normal		0.64843
2003	1337	Svegs kommun	1469	145	Nej	Ej luckigt	Mycket jämn	Enskiktat	Normal		0.89609
2003	1338	Svegs kommun	8776	85	Nej	Ej luckigt	Mycket jämn	Tvåskiktat	Normal		5.35336								4
2003	1339	Svegs kommun	8776	13	3	Ej luckigt	Mycket jämn	Enskiktat	Normal		5.35336
2003	1340	Svegs kommun	8776	125	Nej	Luckigt	Mycket jämn	Tvåskiktat	Normal		5.35336
2003	1341	Svegs kommun	8776	165	Nej	Luckigt	Mycket jämn	Enskiktat	Normal		5.35336
2003	1342	Svegs kommun	8776	20	3	Något luckigt	Mellan något ojämn och mycket ojämn	Tvåskiktat	Normal		5.35336
2003	1343	Svegs kommun	8776	55	2	Ej luckigt	Något ojämn	Tvåskiktat	Normal		5.35336
2003	1344	Svegs kommun	8776	45	2	Luckigt	Något ojämn	Tvåskiktat	Normal		5.35336
2003	1345	Svegs kommun	8776	105	2	Något luckigt	Något ojämn	Tvåskiktat	Normal		5.35336								5
2003	1346	Svegs kommun	8776	185	Nej	Luckigt	Mellan något ojämn och mycket ojämn	Tvåskiktat	Normal		5.35336								2
2003	1347	Svegs kommun	5307	25	2	Ej luckigt	Mellan något ojämn och mycket ojämn	Tvåskiktat	Normal		3.23727
2003	1348	Svegs kommun	8776	130	2	Ej luckigt	Mycket jämn	Enskiktat	Normal		5.35336
2003	1349	Svegs kommun	7684	38	2	Ej luckigt	Mycket jämn	Tvåskiktat	Normal		4.68724
2003	1350	Svegs kommun	1091	105	2	Ej luckigt	Något ojämn	Enskiktat	Normal		0.66551
2003	1351	Svegs kommun	8776	90	2	Ej luckigt	Mellan något ojämn och mycket ojämn	Tvåskiktat	Normal		5.35336
2003	1352	Svegs kommun	8776	170	Nej	Luckigt	Mycket jämn	Tvåskiktat	Normal		5.35336
2003	1353	Svegs kommun	8776	115	Nej	Luckigt	Mycket jämn	Enskiktat	Normal		5.35336
2003	1354	Svegs kommun	3951	17	3	Ej luckigt	Något ojämn	Enskiktat	Normal		2.41011
2003	1355	Svegs kommun	4309	105	2	Något luckigt	Mellan jämn och något ojämn	Tvåskiktat	Normal		2.62849
2003	1356	Svegs kommun	4467	12	3	Något luckigt	Mellan jämn och något ojämn	Enskiktat	Normal		2.72487
2003	1357	Svegs kommun	8776	12	3	Något luckigt	Mycket jämn	Enskiktat	Normal		5.35336
2003	1358	Svegs kommun	8776	22	2	Något luckigt	Mellan något ojämn och mycket ojämn	Enskiktat	Normal		5.35336	1	1
2003	1359	Svegs kommun	8776	95	2	Något luckigt	Mycket jämn	Tvåskiktat	Normal		5.35336
2003	1360	Svegs kommun	8776	6	3	Ej luckigt	Mycket jämn	Enskiktat	Normal		5.35336
2003	1361	Svegs kommun	8776	25	2	Något luckigt	Något ojämn	Tvåskiktat	Normal		5.35336
2003	1362	Svegs kommun	3092	45	2	Något luckigt	Mellan jämn och något ojämn	Tvåskiktat	Normal		1.88612
2003	1363	Svegs kommun	4077	145	2	Luckigt	Mellan jämn och något ojämn	Tvåskiktat	Normal		2.48697
2003	1364	Svegs kommun	1607	11	3	Ej luckigt	Mellan jämn och något ojämn	Enskiktat	Normal		0.98027
2003	1365	Svegs kommun	5623	65	2	Luckigt	Mycket jämn	Tvåskiktat	Normal		3.43003
2003	1366	Svegs kommun	8776	132	2	Ej luckigt	Mellan något ojämn och mycket ojämn	Tvåskiktat	Normal		5.35336	3	1
2003	1367	Svegs kommun	8776	137	2	Luckigt	Mycket jämn	Tvåskiktat	Normal		5.35336	2
2003	1368	Svegs kommun	8776	80	2	Luckigt	Mellan jämn och något ojämn	Enskiktat	Normal		5.35336
2003	1369	Svegs kommun	8776	77	2	Luckigt	Mellan något ojämn och mycket ojämn	Tvåskiktat	Normal		5.35336	1
2003	1370	Svegs kommun	8776	115	2	Luckigt	Mellan jämn och något ojämn	Tvåskiktat	Normal		5.35336
2003	1371	Svegs kommun	8776	100	2	Ej luckigt	Mycket jämn	Tvåskiktat	Normal		5.35336
2003	1372	Svegs kommun	8776	115	2	Ej luckigt	Mycket jämn	Tvåskiktat	Normal		5.35336	1
2003	1373	Svegs kommun	8776	125	2	Något luckigt	Mycket jämn	Tvåskiktat	Normal		5.35336
2003	1374	Svegs kommun	8776	30	2	Luckigt	Mycket jämn	Tvåskiktat	Normal		5.35336	2	1
2003	1375	Svegs kommun	8776	18	3	Ej luckigt	Mellan jämn och något ojämn	Enskiktat	Normal		5.35336
2003	1376	Svegs kommun	8776	2	3	Något luckigt	Mycket jämn	Enskiktat	Normal		5.35336
2003	1377	Svegs kommun	8776	125	2	Ej luckigt	Något ojämn	Enskiktat	Normal		5.35336
2003	1378	Svegs kommun	8776	117	2	Ej luckigt	Mellan jämn och något ojämn	Tvåskiktat	Normal		5.35336
2003	1379	Svegs kommun	8776	145	Nej	Ej luckigt	Något ojämn	Tvåskiktat	Normal		5.35336
2003	1380	Svegs kommun	8776	125	Nej	Ej luckigt	Mycket jämn	Enskiktat	Normal		5.35336
2003	1381	Svegs kommun	8776	4	3	Luckigt	Mycket jämn	Tvåskiktat	Normal		5.35336	3	1
2003	1382	Svegs kommun	8776	145	Nej	Något luckigt	Mellan jämn och något ojämn	Tvåskiktat	Normal		5.35336
2003	1383	Svegs kommun	8776	45	Nej	Luckigt	Mycket jämn	Tvåskiktat	Normal		5.35336
2003	1384	Svegs kommun	1981	30	2	Luckigt	Något ojämn	Enskiktat	Normal		1.20841
2003	1385	Svegs kommun	8776	15	3	Ej luckigt	Mellan jämn och något ojämn	Enskiktat	Normal		5.35336
2003	1386	Svegs kommun	3612	28	2	Något luckigt	Något ojämn	Tvåskiktat	Normal		2.20332
2003	1387	Svegs kommun	8776	45	2	Något luckigt	Mycket jämn	Tvåskiktat	Normal		5.35336
2003	1388	Svegs kommun	8776	50	Nej	Luckigt	Mycket jämn	Tvåskiktat	Normal		5.35336
2003	1389	Svegs kommun	8776	165	Nej	Luckigt	Mycket jämn	Enskiktat	Normal		5.35336								3
2003	1390	Svegs kommun	8776	130	Nej	Luckigt	Mycket jämn	Enskiktat	Normal		5.35336
2003	1391	Svegs kommun	8776	150	Nej	Luckigt	Mycket jämn	Tvåskiktat	Normal		5.35336
2003	1392	Svegs kommun	8776	15	3	Något luckigt	Mellan jämn och något ojämn	Tvåskiktat	Normal		5.35336
2003	1393	Svegs kommun	3608	115	2	Ej luckigt	Mellan något ojämn och mycket ojämn	Enskiktat	Normal		2.20088
2003	1394	Svegs kommun	5168	115	2	Ej luckigt	Mellan något ojämn och mycket ojämn	Tvåskiktat	Normal		3.15248
2003	1395	Svegs kommun	3235	45	2	Något luckigt	Något ojämn	Tvåskiktat	Normal		1.97335	2	2	2	1
2003	1396	Svegs kommun	5352	155	Nej	Ej luckigt	Mellan något ojämn och mycket ojämn	Tvåskiktat	Normal		3.26472
2003	1397	Svegs kommun	8776	35	2	Ej luckigt	Mycket jämn	Tvåskiktat	Normal		5.35336
2003	1398	Svegs kommun	8776	165	2	Något luckigt	Mycket jämn	Tvåskiktat	Normal		5.35336
2003	1399	Svegs kommun	8776	145	2	Något luckigt	Mellan jämn och något ojämn	Tvåskiktat	Normal		5.35336	3
2003	1400	Svegs kommun	8776				Något ojämn	Enskiktat	Normal		5.35336
2003	1401	Jämtland inkl Bergs kommun	8856	135	Nej	Luckigt	Något ojämn	Tvåskiktat	Normal		5.40216								3																					1
2003	1402	Jämtland inkl Bergs kommun	5448	51	3	Ej luckigt	Mycket jämn	Flerskiktat	Normal		3.32328	1
2003	1403	Jämtland inkl Bergs kommun	8856	12	3	Något luckigt	Mycket jämn	Enskiktat	Normal		5.40216
2003	1404	Jämtland inkl Bergs kommun	8856	143	2	Luckigt	Mycket jämn	Tvåskiktat	Normal		5.40216	3
2003	1405	Jämtland inkl Bergs kommun	4658	134	2	Ej luckigt	Mycket jämn	Enskiktat	Normal		2.84138
2003	1406	Jämtland inkl Bergs kommun	5994	61	2	Ej luckigt	Mycket jämn	Tvåskiktat	Normal		3.65634																													1	1	1	1
2003	1407	Jämtland inkl Bergs kommun	2861	36	3	Luckigt	Mycket jämn	Tvåskiktat	Normal		1.74521
2003	1408	Jämtland inkl Bergs kommun	8856	81	2	Något luckigt	Mycket jämn	Tvåskiktat	Normal		5.40216	1
2003	1409	Jämtland inkl Bergs kommun	8856	42	2	Något luckigt	Mycket jämn	Tvåskiktat	Normal		5.40216
2003	1410	Medelpad	10165	180	Nej	Ej luckigt	Mycket jämn	Tvåskiktat	Normal		6.20065								4
2003	1411	Medelpad	10165	26	3	Ej luckigt	Mycket jämn	Enskiktat	Normal		6.20065
2003	1412	Medelpad	10165	78	2	Ej luckigt	Mycket jämn	Enskiktat	Normal		6.20065								4
2003	1413	Medelpad	10165	48	2	Ej luckigt	Mycket jämn	Tvåskiktat	Normal		6.20065
2003	1414	Medelpad	10165	20	2	Ej luckigt	Mycket jämn	Tvåskiktat	Normal		6.20065
2003	1415	Medelpad	10165	82	Nej	Ej luckigt	Mycket jämn	Tvåskiktat	Normal		6.20065								3
2003	1416	Medelpad	10165	8	3	Ej luckigt	Mellan jämn och något ojämn	Enskiktat	Normal		6.20065
2003	1417	Medelpad	10165	92	2	Ej luckigt	Mycket jämn	Enskiktat	Normal		6.20065								3
2003	1418	Medelpad	10165	182	2	Ej luckigt	Mycket jämn	Enskiktat	Normal		6.20065								11
2003	1419	Medelpad	10165	110	2	Något luckigt	Mellan jämn och något ojämn	Enskiktat	Normal		6.20065								2
2003	1420	Medelpad	10165	84	2	Något luckigt	Mellan jämn och något ojämn	Tvåskiktat	Normal		6.20065	3							1							1
2003	1421	Medelpad	10165	82	2	Ej luckigt	Mycket jämn	Tvåskiktat	Normal		6.20065								2
2003	1422	Medelpad	10165	96	2	Något luckigt	Mycket jämn	Tvåskiktat	Normal		6.20065	1							3	1						1
2003	1423	Medelpad	10165	120	Nej	Något luckigt	Mycket jämn	Tvåskiktat	Normal		6.20065
2003	1424	Medelpad	10165	20	3	Ej luckigt	Något ojämn	Enskiktat	Normal		6.20065
2003	1425	Medelpad	10165	46	2	Ej luckigt	Något ojämn	Tvåskiktat	Normal		6.20065	1
2003	1426	Medelpad	670	45	Nej	Luckigt	Mycket jämn	Tvåskiktat	Normal		0.4087
2003	1427	Medelpad	10165	26	3	Något luckigt	Mycket jämn	Tvåskiktat	Plantageskogskaraktär		6.20065
2003	1428	Medelpad	10165				Mycket jämn	Trädskikt saknas	Normal		6.20065
2003	1429	Medelpad	10165	36	2	Något luckigt	Mycket jämn	Tvåskiktat	Normal		6.20065
2003	1430	Medelpad	10165	33	3	Ej luckigt	Mycket jämn	Tvåskiktat	Normal		6.20065
2003	1431	Medelpad	10165	105	2	Något luckigt	Något ojämn	Tvåskiktat	Normal		6.20065								5
2003	1432	Medelpad	10165	94	2	Luckigt	Mellan jämn och något ojämn	Tvåskiktat	Normal		6.20065	2	1
2003	1433	Medelpad	10165	114	2	Något luckigt	Något ojämn	Tvåskiktat	Normal		6.20065	2							2
2003	1434	Medelpad	10165	76	2	Ej luckigt	Mellan jämn och något ojämn	Tvåskiktat	Normal		6.20065								3
2003	1435	Medelpad	6472	115	Nej	Ej luckigt	Mellan något ojämn och mycket ojämn	Enskiktat	Normal		3.94792
2003	1436	Medelpad	10165	120	3	Ej luckigt	Mycket jämn	Tvåskiktat	Normal		6.20065	1
2003	1437	Medelpad	10165	140	Nej	Ej luckigt	Mellan något ojämn och mycket ojämn	Tvåskiktat	Normal		6.20065	5														1
2003	1438	Medelpad	10165	22	2	Ej luckigt	Mellan jämn och något ojämn	Enskiktat	Normal		6.20065
2003	1439	Medelpad	10165	145	Nej	Något luckigt	Något ojämn	Tvåskiktat	Normal		6.20065								2
2003	1440	Medelpad	10165	15	2	Något luckigt	Mellan jämn och något ojämn	Enskiktat	Normal		6.20065																													1	1	1
2003	1441	Medelpad	10165	14	3	Något luckigt	Mellan något ojämn och mycket ojämn	Tvåskiktat	Normal		6.20065
2003	1442	Medelpad	10165	16	3	Luckigt	Mycket jämn	Tvåskiktat	Normal		6.20065
2003	1443	Medelpad	10165	124	Nej	Ej luckigt	Mellan jämn och något ojämn	Tvåskiktat	Normal		6.20065
2003	1444	Medelpad	10165				Mycket jämn	Enskiktat	Normal		6.20065
2003	1445	Medelpad	5869	17	3	Ej luckigt	Mellan jämn och något ojämn	Tvåskiktat	Normal		3.58009
2003	1446	Medelpad	10165	7	3	Ej luckigt	Mycket jämn	Enskiktat	Normal		6.20065
2003	1447	Medelpad	10165	98	2	Något luckigt	Mellan jämn och något ojämn	Enskiktat	Normal		6.20065															1
2003	1448	Medelpad	10165	25	3	Ej luckigt	Mellan jämn och något ojämn	Tvåskiktat	Normal		6.20065
2003	1449	Medelpad	10165	25	3	Ej luckigt	Mycket jämn	Tvåskiktat	Normal		6.20065
2003	1450	Medelpad	10165	15	2	Ej luckigt	Något ojämn	Enskiktat	Normal		6.20065
2003	1451	Medelpad	9631	4	3	Ej luckigt	Mellan jämn och något ojämn	Enskiktat	Normal		5.87491
2003	1452	Medelpad	534	2	3	Något luckigt	Mycket jämn	Enskiktat	Normal		0.32574
2003	1453	Medelpad	8503	48	2	Ej luckigt	Något ojämn	Enskiktat	Normal		5.18683
2003	1454	Medelpad	10165	6	3	Något luckigt	Mycket jämn	Enskiktat	Normal		6.20065
2003	1455	Medelpad	10165	76	2	Luckigt	Mellan jämn och något ojämn	Enskiktat	Normal		6.20065								3	1
2003	1456	Medelpad	10165	61	2	Ej luckigt	Mycket jämn	Tvåskiktat	Normal		6.20065															3	1
2003	1457	Medelpad	10165	24	3	Ej luckigt	Mycket jämn	Enskiktat	Normal		6.20065
2003	1458	Svegs kommun	8776	116	Nej	Luckigt	Mycket jämn	Tvåskiktat	Normal		5.35336								4
2003	1459	Jämtland inkl Bergs kommun	8856	97	Nej	Luckigt	Något ojämn	Tvåskiktat	Normal		5.40216
2003	1460	Jämtland inkl Bergs kommun	8856	103	2	Luckigt	Mellan något ojämn och mycket ojämn	Enskiktat	Normal		5.40216
2003	1461	Jämtland inkl Bergs kommun	8856	74	2	Luckigt	Mellan något ojämn och mycket ojämn	Tvåskiktat	Normal		5.40216
2003	1462	Jämtland inkl Bergs kommun	8856	162	Nej	Luckigt	Mycket jämn	Tvåskiktat	Normal		5.40216								2
2003	1463	Jämtland inkl Bergs kommun	8856	15	3	Ej luckigt	Mellan jämn och något ojämn	Enskiktat	Plantageskogskaraktär		5.40216
2003	1464	Jämtland inkl Bergs kommun	8856	5	3	Ej luckigt	Mycket jämn	Enskiktat	Plantageskogskaraktär		5.40216
2003	1465	Jämtland inkl Bergs kommun	8856	78	2	Ej luckigt	Något ojämn	Tvåskiktat	Normal		5.40216
2003	1466	Jämtland inkl Bergs kommun	8856	120	Nej	Luckigt	Mycket jämn	Enskiktat	Normal		5.40216	1
2003	1467	Jämtland inkl Bergs kommun	8856	117	2	Ej luckigt	Mycket jämn	Enskiktat	Normal		5.40216	1
2003	1468	Jämtland inkl Bergs kommun	6143	125	2	Luckigt	Mycket jämn	Enskiktat	Normal		3.74723
2003	1469	Jämtland inkl Bergs kommun	8856	127	2	Luckigt	Mycket jämn	Enskiktat	Normal		5.40216
2003	1470	Jämtland inkl Bergs kommun	8856	115	Nej	Luckigt	Mycket jämn	Tvåskiktat	Normal		5.40216	1
2003	1471	Jämtland inkl Bergs kommun	5671	140	Nej	Luckigt	Mycket jämn	Tvåskiktat	Normal		3.45931
2003	1472	Jämtland inkl Bergs kommun	4870	212	Nej	Något luckigt	Mellan jämn och något ojämn	Flerskiktat	Normal		2.9707
2003	1473	Jämtland inkl Bergs kommun	3986	73	3	Ej luckigt	Mycket jämn	Tvåskiktat	Normal		2.43146
2003	1474	Jämtland inkl Bergs kommun	8856	81	3	Ej luckigt	Mycket jämn	Tvåskiktat	Normal		5.40216
2003	1475	Jämtland inkl Bergs kommun	8856	6	3	Ej luckigt	Mellan jämn och något ojämn	Tvåskiktat	Normal		5.40216
2003	1476	Jämtland inkl Bergs kommun	8856	81	3	Något luckigt	Mellan jämn och något ojämn	Flerskiktat	Normal		5.40216	2	1
2003	1477	Jämtland inkl Bergs kommun	8856	45	3	Ej luckigt	Mycket jämn	Enskiktat	Plantageskogskaraktär		5.40216
2003	1478	Jämtland inkl Bergs kommun	8856	100	Nej	Luckigt	Mycket jämn	Tvåskiktat	Normal		5.40216	4	1	1
2003	1479	Jämtland inkl Bergs kommun	8856	28	3	Luckigt	Mycket jämn	Enskiktat	Plantageskogskaraktär		5.40216
2003	1480	Jämtland inkl Bergs kommun	8856	18	3	Något luckigt	Mycket jämn	Enskiktat	Plantageskogskaraktär		5.40216
2003	1481	Jämtland inkl Bergs kommun	8856	28	3	Ej luckigt	Mycket jämn	Enskiktat	Plantageskogskaraktär		5.40216
2003	1482	Jämtland inkl Bergs kommun	8856	3	3	Ej luckigt	Mycket jämn	Tvåskiktat	Normal		5.40216
2003	1483	Jämtland inkl Bergs kommun	8856	112	2	Luckigt	Mycket jämn	Tvåskiktat	Normal		5.40216	3
2003	1484	Jämtland inkl Bergs kommun	8856				Mycket jämn	Enskiktat	Normal		5.40216
2003	1485	Jämtland inkl Bergs kommun	8856	77	3	Luckigt	Mycket jämn	Tvåskiktat	Normal		5.40216	1
2003	1486	Jämtland inkl Bergs kommun	3549	80	2	Något luckigt	Mycket jämn	Tvåskiktat	Normal		2.16489
2003	1487	Jämtland inkl Bergs kommun	8856	75	2	Ej luckigt	Mycket jämn	Tvåskiktat	Normal		5.40216
2003	1488	Jämtland inkl Bergs kommun	3359	78	Nej	Ej luckigt	Mycket jämn	Fullskiktat	Normal		2.04899
2003	1489	Jämtland inkl Bergs kommun	8856	25	2	Ej luckigt	Mycket jämn	Tvåskiktat	Normal		5.40216
2003	1490	Jämtland inkl Bergs kommun	8856	103	2	Luckigt	Mycket jämn	Tvåskiktat	Normal		5.40216
2003	1491	Jämtland inkl Bergs kommun	8856	16	3	Luckigt	Mycket jämn	Enskiktat	Normal		5.40216
2003	1492	Jämtland inkl Bergs kommun	5732	16	2	Något luckigt	Mycket jämn	Flerskiktat	Normal		3.49652	1
2003	1493	Jämtland inkl Bergs kommun	8856	24	3	Luckigt	Mellan något ojämn och mycket ojämn	Enskiktat	Normal		5.40216
2003	1494	Jämtland inkl Bergs kommun	8856	21	3	Ej luckigt	Mycket jämn	Tvåskiktat	Normal		5.40216	1
2003	1495	Jämtland inkl Bergs kommun	8856	72	3	Något luckigt	Mycket jämn	Tvåskiktat	Normal		5.40216
2003	1496	Jämtland inkl Bergs kommun	8856	93	2	Något luckigt	Mycket jämn	Tvåskiktat	Normal		5.40216
2003	1497	Jämtland inkl Bergs kommun	8856	65	2	Ej luckigt	Mycket jämn	Enskiktat	Normal		5.40216								1
2003	1498	Jämtland inkl Bergs kommun	8856	82	2	Ej luckigt	Mycket jämn	Tvåskiktat	Normal		5.40216
2003	1499	Jämtland inkl Bergs kommun	8856	125	Nej	Ej luckigt	Mellan något ojämn och mycket ojämn	Enskiktat	Normal		5.40216
2003	1500	Jämtland inkl Bergs kommun	8856	8	3	Ej luckigt	Mycket jämn	Tvåskiktat	Normal		5.40216	1
2003	1501	Jämtland inkl Bergs kommun	8856	135	Nej	Ej luckigt	Mycket jämn	Tvåskiktat	Normal		5.40216																													1
2003	1502	Jämtland inkl Bergs kommun	8856	5	3	Något luckigt	Mycket jämn	Enskiktat	Normal		5.40216
2003	1503	Jämtland inkl Bergs kommun	8856				Mycket jämn	Trädskikt saknas	Normal		5.40216
2003	1504	Jämtland inkl Bergs kommun	8856	111	2	Något luckigt	Mellan jämn och något ojämn	Tvåskiktat	Normal		5.40216	5	1	1					3	2	1
2003	1505	Jämtland inkl Bergs kommun	1658	100	2	Ej luckigt	Mellan något ojämn och mycket ojämn	Enskiktat	Normal		1.01138
2003	1506	Jämtland inkl Bergs kommun	8856				Mellan något ojämn och mycket ojämn	Enskiktat	Normal		5.40216
2003	1507	Jämtland inkl Bergs kommun	8856	35	3	Ej luckigt	Mellan jämn och något ojämn	Enskiktat	Normal		5.40216
2003	1508	Jämtland inkl Bergs kommun	8856	45	2	Ej luckigt	Mycket ojämn	Tvåskiktat	Normal		5.40216
2003	1509	Jämtland inkl Bergs kommun	8856	175	Nej	Ej luckigt	Mycket jämn	Tvåskiktat	Normal		5.40216	3							3
2003	1510	Jämtland inkl Bergs kommun	8856	125	Nej	Något luckigt	Något ojämn	Enskiktat	Normal		5.40216								1
2003	1511	Jämtland inkl Bergs kommun	8856	128	2	Ej luckigt	Mellan något ojämn och mycket ojämn	Enskiktat	Normal		5.40216	2
2003	1512	Jämtland inkl Bergs kommun	8856	120	2	Ej luckigt	Något ojämn	Enskiktat	Normal		5.40216
2003	1513	Medelpad	10165	11	3	Något luckigt	Mellan jämn och något ojämn	Enskiktat	Normal		6.20065
2003	1514	Medelpad	6364				Något ojämn	Enskiktat	Normal		3.88204	1	1	1	1
2003	1515	Medelpad	6147	75	Nej	Ej luckigt	Mellan något ojämn och mycket ojämn	Tvåskiktat	Normal		3.74967								1							1							1
2003	1516	Medelpad	10165	78	2	Ej luckigt	Mycket jämn	Tvåskiktat	Normal		6.20065								1
2003	1517	Medelpad	10165	50	3	Ej luckigt	Mellan jämn och något ojämn	Enskiktat	Normal		6.20065	1
2003	1518	Medelpad	10165	109	3	Något luckigt	Mellan jämn och något ojämn	Tvåskiktat	Normal		6.20065	3							1
2003	1519	Medelpad	10165				Mycket jämn	Enskiktat	Normal		6.20065
2003	1520	Jämtland inkl Bergs kommun	5113	105	Nej	Ej luckigt	Mellan jämn och något ojämn	Tvåskiktat	Normal		3.11893								1																					1
2003	1521	Jämtland inkl Bergs kommun	8856	23	3	Ej luckigt	Något ojämn	Tvåskiktat	Normal		5.40216
2003	1522	Jämtland inkl Bergs kommun	8856	90	2	Ej luckigt	Mycket jämn	Tvåskiktat	Normal		5.40216
2003	1523	Jämtland inkl Bergs kommun	5638	80	2	Ej luckigt	Mycket jämn	Tvåskiktat	Normal		3.43918
2003	1524	Jämtland inkl Bergs kommun	8856	83	2	Ej luckigt	Mycket jämn	Enskiktat	Normal		5.40216								2
2003	1525	Jämtland inkl Bergs kommun	8856	105	Nej	Ej luckigt	Mycket jämn	Tvåskiktat	Normal		5.40216
2003	1526	Jämtland inkl Bergs kommun	8856	144	3	Något luckigt	Mellan något ojämn och mycket ojämn	Tvåskiktat	Normal		5.40216	1							1
2003	1527	Jämtland inkl Bergs kommun	8856	117	2	Ej luckigt	Mycket jämn	Enskiktat	Normal		5.40216	2
2003	1528	Jämtland inkl Bergs kommun	8856	75	2	Luckigt	Mycket jämn	Tvåskiktat	Normal		5.40216								1
2003	1529	Jämtland inkl Bergs kommun	8856	114	Nej	Luckigt	Mycket jämn	Tvåskiktat	Normal		5.40216	1
2003	1530	Jämtland inkl Bergs kommun	8856	72	2	Ej luckigt	Mycket jämn	Enskiktat	Normal		5.40216								4	1
2003	1531	Jämtland inkl Bergs kommun	8856	169	2	Ej luckigt	Mellan något ojämn och mycket ojämn	Tvåskiktat	Normal		5.40216
2003	1532	Jämtland inkl Bergs kommun	7496	137	2	Något luckigt	Något ojämn	Tvåskiktat	Normal		4.57256
2003	1533	Medelpad	10165	22	3	Luckigt	Något ojämn	Tvåskiktat	Normal		6.20065
2003	1534	Ångermanland	8974	32	3	Ej luckigt	Mellan jämn och något ojämn	Tvåskiktat	Normal		5.47414
2003	1535	Medelpad	10165	76	2	Ej luckigt	Mycket jämn	Tvåskiktat	Normal		6.20065
2003	1536	Medelpad	10165	19	2	Ej luckigt	Mycket jämn	Tvåskiktat	Normal		6.20065
2003	1537	Medelpad	10165	35	3	Luckigt	Mycket jämn	Tvåskiktat	Normal		6.20065
2003	1538	Medelpad	10165	54	2	Luckigt	Mycket jämn	Tvåskiktat	Normal		6.20065
2003	1539	Ångermanland	8974	88	Nej	Något luckigt	Mycket jämn	Tvåskiktat	Naturskogskaraktär		5.47414								4	1
2003	1540	Ångermanland	8974	13	3	Ej luckigt	Mycket jämn	Enskiktat	Normal		5.47414
2003	1541	Ångermanland	8974	20	2	Ej luckigt	Mellan jämn och något ojämn	Enskiktat	Normal		5.47414
2003	1542	Ångermanland	8974	80	2	Ej luckigt	Mycket jämn	Tvåskiktat	Normal		5.47414								2
2003	1543	Ångermanland	8974	18	2	Något luckigt	Mycket jämn	Enskiktat	Normal		5.47414
2003	1544	Ångermanland	8974	22	3	Luckigt	Mycket jämn	Enskiktat	Normal		5.47414
2003	1545	Ångermanland	6041	55	2	Ej luckigt	Mellan jämn och något ojämn	Tvåskiktat	Normal		3.68501
2003	1546	Ångermanland	2933	84	2	Ej luckigt	Mellan jämn och något ojämn	Enskiktat	Normal		1.78913								4	1
2003	1547	Ångermanland	7760	95	2	Något luckigt	Mellan jämn och något ojämn	Tvåskiktat	Normal		4.7336	1							2
2003	1548	Ångermanland	1214	9	3	Ej luckigt	Mellan jämn och något ojämn	Enskiktat	Normal		0.74054
2003	1549	Ångermanland	8974	32	2	Ej luckigt	Mellan jämn och något ojämn	Tvåskiktat	Normal		5.47414
2003	1550	Ångermanland	8974	68	3	Ej luckigt	Mycket jämn	Enskiktat	Normal		5.47414								3
2003	1551	Ångermanland	7607	129	2	Luckigt	Mycket jämn	Tvåskiktat	Normal		4.64027	2	1	1	1
2003	1552	Ångermanland	8974	49	2	Något luckigt	Mellan jämn och något ojämn	Tvåskiktat	Normal		5.47414	1														1
2003	1553	Ångermanland	8974	32	2	Ej luckigt	Mellan jämn och något ojämn	Tvåskiktat	Normal		5.47414
2003	1554	Ångermanland	8974	29	2	Något luckigt	Mellan jämn och något ojämn	Tvåskiktat	Normal		5.47414
2003	1555	Ångermanland	920	73	2	Ej luckigt	Mellan jämn och något ojämn	Tvåskiktat	Normal		0.5612
2003	1556	Ångermanland	2270	7	3	Ej luckigt	Mycket jämn	Enskiktat	Normal		1.3847
2003	1557	Ångermanland	6050	52	2	Ej luckigt	Mycket jämn	Enskiktat	Normal		3.6905
2003	1558	Ångermanland	8974	114	2	Ej luckigt	Mellan jämn och något ojämn	Tvåskiktat	Normal		5.47414	2	1						1							2	1	1
2003	1559	Ångermanland	8974	24	3	Luckigt	Mellan jämn och något ojämn	Enskiktat	Normal		5.47414
2003	1560	Jämtland inkl Bergs kommun	8856	22	3	Ej luckigt	Mellan jämn och något ojämn	Enskiktat	Normal		5.40216
2003	1561	Jämtland inkl Bergs kommun	8856	130	Nej	Ej luckigt	Mycket jämn	Enskiktat	Normal		5.40216
2003	1562	Jämtland inkl Bergs kommun	8856				Mycket jämn	Enskiktat	Normal		5.40216
2003	1563	Jämtland inkl Bergs kommun	8856	125	Nej	Något luckigt	Mycket jämn	Tvåskiktat	Normal		5.40216								3
2003	1564	Jämtland inkl Bergs kommun	8856	35	2	Något luckigt	Mycket jämn	Enskiktat	Normal		5.40216								2
2003	1565	Jämtland inkl Bergs kommun	8856	23	3	Ej luckigt	Mycket jämn	Enskiktat	Normal		5.40216
2003	1566	Jämtland inkl Bergs kommun	8856	75	Nej	Något luckigt	Mycket jämn	Tvåskiktat	Normal		5.40216								2
2003	1567	Jämtland inkl Bergs kommun	8856	55	Nej	Luckigt	Mellan jämn och något ojämn	Tvåskiktat	Normal		5.40216
2003	1568	Jämtland inkl Bergs kommun	8856	112	Nej	Luckigt	Mycket jämn	Tvåskiktat	Normal		5.40216
2003	1569	Jämtland inkl Bergs kommun	5497	41	2	Ej luckigt	Mycket jämn	Flerskiktat	Normal		3.35317
2003	1570	Jämtland inkl Bergs kommun	3359	8	3	Luckigt	Mycket jämn	Tvåskiktat	Normal		2.04899
2003	1571	Jämtland inkl Bergs kommun	8856	76	Nej	Något luckigt	Något ojämn	Flerskiktat	Normal		5.40216
2003	1572	Jämtland inkl Bergs kommun	8856	110	2	Något luckigt	Mycket jämn	Enskiktat	Normal		5.40216								4
2003	1573	Jämtland inkl Bergs kommun	8856	135	Nej	Ej luckigt	Mycket jämn	Tvåskiktat	Normal		5.40216
2003	1574	Jämtland inkl Bergs kommun	8856	97	2	Ej luckigt	Mycket jämn	Tvåskiktat	Normal		5.40216	3
2003	1575	Jämtland inkl Bergs kommun	8856	95	Nej	Ej luckigt	Mycket jämn	Tvåskiktat	Normal		5.40216															1
2003	1576	Jämtland inkl Bergs kommun	8856	85	2	Ej luckigt	Mycket jämn	Fullskiktat	Normal		5.40216								4
2003	1577	Jämtland inkl Bergs kommun	7755	90	2	Ej luckigt	Mycket jämn	Fullskiktat	Normal		4.73055															1
2003	1578	Jämtland inkl Bergs kommun	1101	43	2	Ej luckigt	Mycket jämn	Tvåskiktat	Normal		0.67161
2003	1579	Jämtland inkl Bergs kommun	8856	55	2	Ej luckigt	Mycket jämn	Fullskiktat	Normal		5.40216								1
2003	1580	Jämtland inkl Bergs kommun	8856	88	Nej	Luckigt	Mycket jämn	Tvåskiktat	Normal		5.40216
2003	1581	Jämtland inkl Bergs kommun	8856	91	Nej	Något luckigt	Mycket jämn	Tvåskiktat	Normal		5.40216
2003	1582	Jämtland inkl Bergs kommun	1556	93	Nej	Ej luckigt	Mycket jämn	Tvåskiktat	Normal		0.94916
2003	1583	Jämtland inkl Bergs kommun	7300	44	2	Ej luckigt	Mycket jämn	Tvåskiktat	Normal		4.453
2003	1584	Jämtland inkl Bergs kommun	8856	47	3	Ej luckigt	Mycket jämn	Tvåskiktat	Normal		5.40216
2003	1585	Jämtland inkl Bergs kommun	8856	26	3	Något luckigt	Mycket jämn	Tvåskiktat	Normal		5.40216
2003	1586	Jämtland inkl Bergs kommun	8856	79	2	Ej luckigt	Mycket jämn	Enskiktat	Normal		5.40216	1
2003	1587	Jämtland inkl Bergs kommun	2761	169	Nej	Något luckigt	Mycket jämn	Enskiktat	Normal		1.68421
2003	1588	Jämtland inkl Bergs kommun	8856	142	2	Ej luckigt	Mycket jämn	Tvåskiktat	Normal		5.40216
2003	1589	Jämtland inkl Bergs kommun	8856	147	Nej	Något luckigt	Mycket jämn	Tvåskiktat	Normal		5.40216
2003	1590	Jämtland inkl Bergs kommun	5978	119	2	Ej luckigt	Mycket jämn	Tvåskiktat	Normal		3.64658
2003	1591	Jämtland inkl Bergs kommun	1101	129	2	Luckigt	Mycket jämn	Tvåskiktat	Normal		0.67161
2003	1592	Jämtland inkl Bergs kommun	8856	152	Nej	Luckigt	Mycket jämn	Tvåskiktat	Normal		5.40216
2003	1593	Jämtland inkl Bergs kommun	8856	34	3	Luckigt	Mycket jämn	Tvåskiktat	Normal		5.40216
2003	1594	Jämtland inkl Bergs kommun	8856	20	3	Något luckigt	Mellan jämn och något ojämn	Enskiktat	Normal		5.40216
2003	1595	Jämtland inkl Bergs kommun	8856	7	3	Ej luckigt	Mycket jämn	Enskiktat	Normal		5.40216
2003	1596	Jämtland inkl Bergs kommun	8856	115	Nej	Ej luckigt	Mycket jämn	Tvåskiktat	Normal		5.40216																						1
2003	1597	Jämtland inkl Bergs kommun	8856	65	2	Ej luckigt	Mellan något ojämn och mycket ojämn	Tvåskiktat	Normal		5.40216
2003	1598	Jämtland inkl Bergs kommun	8856	4	3	Ej luckigt	Mycket jämn	Enskiktat	Normal		5.40216
2003	1599	Jämtland inkl Bergs kommun	8856	27	2	Ej luckigt	Mycket jämn	Tvåskiktat	Normal		5.40216	4
2003	1600	Jämtland inkl Bergs kommun	8856	41	3	Ej luckigt	Något ojämn	Enskiktat	Plantageskogskaraktär		5.40216
2003	1601	Jämtland inkl Bergs kommun	3889	48	3	Något luckigt	Mellan jämn och något ojämn	Flerskiktat	Normal		2.37229	1	1
2003	1602	Jämtland inkl Bergs kommun	8856	97	2	Ej luckigt	Mellan jämn och något ojämn	Enskiktat	Normal		5.40216	3							1
2003	1603	Jämtland inkl Bergs kommun	8856	1	3	Något luckigt	Mellan jämn och något ojämn	Enskiktat	Normal		5.40216
2003	1604	Jämtland inkl Bergs kommun	8856	2	3	Luckigt	Mellan jämn och något ojämn	Tvåskiktat	Normal		5.40216
2003	1605	Jämtland inkl Bergs kommun	8856	95	Nej	Ej luckigt	Mellan jämn och något ojämn	Tvåskiktat	Normal		5.40216
2003	1606	Jämtland inkl Bergs kommun	8856	14	3	Ej luckigt	Mycket jämn	Enskiktat	Normal		5.40216
2003	1607	Jämtland inkl Bergs kommun	2998	55	2	Ej luckigt	Mycket jämn	Tvåskiktat	Normal		1.82878
2003	1608	Jämtland inkl Bergs kommun	8856	125	Nej	Ej luckigt	Mycket jämn	Tvåskiktat	Normal		5.40216	1														1
2003	1609	Jämtland inkl Bergs kommun	8856	45	2	Luckigt	Mycket jämn	Enskiktat	Normal		5.40216															1
2003	1610	Jämtland inkl Bergs kommun	8856	50	2	Något luckigt	Mycket jämn	Tvåskiktat	Normal		5.40216	1							2
2003	1611	Ångermanland	8974	77	2	Något luckigt	Mycket jämn	Enskiktat	Normal		5.47414
2003	1612	Ångermanland	8974	29	2	Något luckigt	Mellan jämn och något ojämn	Tvåskiktat	Normal		5.47414
2003	1613	Ångermanland	8974	3	3	Något luckigt	Mellan jämn och något ojämn	Enskiktat	Normal		5.47414
2003	1614	Ångermanland	8974	129	2	Luckigt	Mycket jämn	Tvåskiktat	Normal		5.47414
2003	1615	Ångermanland	8974	116	3	Något luckigt	Mycket jämn	Tvåskiktat	Normal		5.47414	2							1
2003	1616	Ångermanland	8974	3	3	Något luckigt	Mycket jämn	Enskiktat	Normal		5.47414
2003	1617	Ångermanland	8974	114	Nej	Luckigt	Mellan något ojämn och mycket ojämn	Tvåskiktat	Normal		5.47414								4	1	1
2003	1618	Ångermanland	8974	132	Nej	Luckigt	Mellan något ojämn och mycket ojämn	Tvåskiktat	Naturskogskaraktär		5.47414								5	2																				1
2003	1619	Ångermanland	8974	55	2	Ej luckigt	Mycket jämn	Tvåskiktat	Normal		5.47414
2003	1620	Ångermanland	8974	85	2	Något luckigt	Mellan jämn och något ojämn	Tvåskiktat	Normal		5.47414								2
2003	1621	Ångermanland	8974	90	2	Ej luckigt	Mellan jämn och något ojämn	Tvåskiktat	Normal		5.47414
2003	1622	Ångermanland	8974	65	Nej	Ej luckigt	Mellan jämn och något ojämn	Fullskiktat	Normal		5.47414	1	1						1
2003	1623	Ångermanland	8974	105	Nej	Ej luckigt	Mellan jämn och något ojämn	Flerskiktat	Normal		5.47414	4
2003	1624	Ångermanland	8974	4	3	Luckigt	Något ojämn	Enskiktat	Normal		5.47414
2003	1625	Ångermanland	8974	65	2	Ej luckigt	Mellan jämn och något ojämn	Tvåskiktat	Normal		5.47414
2003	1626	Ångermanland	8974	152	2	Något luckigt	Mellan något ojämn och mycket ojämn	Tvåskiktat	Normal		5.47414	2
2003	1627	Ångermanland	6489	46	3	Ej luckigt	Mycket jämn	Tvåskiktat	Normal		3.95829
2003	1628	Ångermanland	8208	49	2	Luckigt	Mycket jämn	Tvåskiktat	Normal		5.00688
2003	1629	Ångermanland	766	100	2	Luckigt	Mycket jämn	Tvåskiktat	Normal		0.46726
2003	1630	Ångermanland	8974	68	Nej	Ej luckigt	Mellan jämn och något ojämn	Tvåskiktat	Normal		5.47414
2003	1631	Ångermanland	8974	125	Nej	Ej luckigt	Mycket jämn	Tvåskiktat	Normal		5.47414								1
2003	1632	Ångermanland	8974	90	Nej	Något luckigt	Något ojämn	Tvåskiktat	Normal		5.47414	2
2003	1633	Ångermanland	8974	31	2	Ej luckigt	Mellan jämn och något ojämn	Tvåskiktat	Normal		5.47414	1
2003	1634	Ångermanland	8974	16	3	Ej luckigt	Mycket jämn	Tvåskiktat	Normal		5.47414
2003	1635	Ångermanland	8974	12	2	Något luckigt	Något ojämn	Tvåskiktat	Normal		5.47414	1
2003	1636	Ångermanland	8974	36	3	Luckigt	Mellan jämn och något ojämn	Flerskiktat	Normal		5.47414
2003	1637	Ångermanland	8974	39	3	Luckigt	Mellan jämn och något ojämn	Tvåskiktat	Normal		5.47414
2003	1638	Ångermanland	8974	33	2	Luckigt	Mellan jämn och något ojämn	Tvåskiktat	Normal		5.47414								1
2003	1639	Ångermanland	8974	37	3	Något luckigt	Mellan jämn och något ojämn	Flerskiktat	Normal		5.47414
2003	1640	Ångermanland	8974	9	3	Något luckigt	Mellan jämn och något ojämn	Tvåskiktat	Normal		5.47414
2003	1641	Ångermanland	8974	49	3	Ej luckigt	Mycket jämn	Enskiktat	Plantageskogskaraktär		5.47414
2003	1642	Ångermanland	8974	25	3	Något luckigt	Mycket jämn	Tvåskiktat	Normal		5.47414
2003	1643	Ångermanland	8974	25	3	Något luckigt	Mycket jämn	Tvåskiktat	Normal		5.47414
2003	1644	Ångermanland	8974	165	Nej	Något luckigt	Mellan jämn och något ojämn	Tvåskiktat	Normal		5.47414	1
2003	1645	Ångermanland	8974				Mycket jämn	Enskiktat	Normal		5.47414
2003	1646	Ångermanland	8974				Mycket jämn	Trädskikt saknas	Normal		5.47414
2003	1647	Ångermanland	8974				Mycket jämn	Trädskikt saknas	Normal		5.47414
2003	1648	Ångermanland	8974	62	2	Ej luckigt	Mycket jämn	Flerskiktat	Normal		5.47414															1	1
2003	1649	Ångermanland	3117	103	Nej	Ej luckigt	Något ojämn	Tvåskiktat	Normal		1.90137
2003	1650	Ångermanland	5857	103	Nej	Ej luckigt	Något ojämn	Tvåskiktat	Normal		3.57277	1
2003	1651	Ångermanland	8974	43	3	Ej luckigt	Något ojämn	Tvåskiktat	Normal		5.47414
2003	1652	Ångermanland	8974				Mycket jämn	Enskiktat	Normal		5.47414
2003	1653	Ångermanland	8974	29	2	Ej luckigt	Mycket jämn	Tvåskiktat	Normal		5.47414
2003	1654	Ångermanland	8974				Mycket jämn	Trädskikt saknas	Normal		5.47414
2003	1655	Ångermanland	8974	98	Nej	Något luckigt	Mycket ojämn	Tvåskiktat	Normal		5.47414	1
2003	1656	Ångermanland	8974	133	2	Luckigt	Mycket jämn	Tvåskiktat	Normal		5.47414								2														2
2003	1657	Ångermanland	8974	26	3	Något luckigt	Mellan jämn och något ojämn	Tvåskiktat	Normal		5.47414
2003	1658	Ångermanland	8974	10	3	Något luckigt	Mycket jämn	Enskiktat	Normal		5.47414
2003	1659	Ångermanland	1367	165	Nej	Något luckigt	Mycket ojämn	Tvåskiktat	Normal		0.83387								1
2003	1660	Ångermanland	8974	45	3	Något luckigt	Mycket jämn	Tvåskiktat	Normal		5.47414
2003	1661	Ångermanland	1718	29	3	Något luckigt	Mycket jämn	Tvåskiktat	Normal		1.04798
2003	1662	Ångermanland	8974	74	2	Något luckigt	Mycket jämn	Tvåskiktat	Normal		5.47414															4
2003	1663	Ångermanland	4356	55	2	Ej luckigt	Mycket jämn	Tvåskiktat	Normal		2.65716
2003	1664	Ångermanland	8974	79	3	Ej luckigt	Mycket jämn	Enskiktat	Normal		5.47414																						1
2003	1665	Ångermanland	8974	90	3	Ej luckigt	Mycket jämn	Enskiktat	Normal		5.47414	1							2
2003	1666	Ångermanland	8974	33	2	Något luckigt	Mellan jämn och något ojämn	Tvåskiktat	Normal		5.47414																													1	1
2003	1667	Ångermanland	8974	81	2	Något luckigt	Mycket jämn	Tvåskiktat	Normal		5.47414
2003	1668	Ångermanland	792	7	3	Ej luckigt	Mycket jämn	Enskiktat	Normal		0.48312
2003	1669	Ångermanland	8183	101	Nej	Ej luckigt	Mellan jämn och något ojämn	Flerskiktat	Normal		4.99163
2003	1670	Ångermanland	8974	43	2	Ej luckigt	Mellan jämn och något ojämn	Enskiktat	Normal		5.47414
2003	1671	Ångermanland	2442	92	Nej	Ej luckigt	Mycket jämn	Tvåskiktat	Normal		1.48962															1	1
2003	1672	Ångermanland	6532				Mycket jämn	Trädskikt saknas	Normal		3.98452
2003	1673	Ångermanland	8974	89	2	Något luckigt	Mycket jämn	Flerskiktat	Normal		5.47414
2003	1674	Ångermanland	1147	5	3	Ej luckigt	Mycket jämn	Enskiktat	Normal		0.69967
2003	1675	Ångermanland	7828	97	2	Ej luckigt	Mycket jämn	Tvåskiktat	Normal		4.77508	1
2003	1676	Ångermanland	8974	98	2	Ej luckigt	Mellan jämn och något ojämn	Tvåskiktat	Normal		5.47414								1
2003	1677	Jämtland inkl Bergs kommun	8856	20	2	Luckigt	Mycket jämn	Tvåskiktat	Normal		5.40216
2003	1678	Jämtland inkl Bergs kommun	2940	125	Nej	Ej luckigt	Mycket jämn	Tvåskiktat	Normal		1.7934								4
2003	1679	Jämtland inkl Bergs kommun	8856	140	Nej	Luckigt	Mellan jämn och något ojämn	Enskiktat	Normal		5.40216								1							1
2003	1680	Jämtland inkl Bergs kommun	8856	175	Nej	Luckigt	Mycket jämn	Tvåskiktat	Naturskogskaraktär		5.40216								3	1
2003	1681	Jämtland inkl Bergs kommun	8856	210	Nej	Luckigt	Mycket jämn	Tvåskiktat	Naturskogskaraktär		5.40216								3	1
2003	1682	Jämtland inkl Bergs kommun	8856	25	Nej	Luckigt	Mycket jämn	Enskiktat	Naturskogskaraktär		5.40216								4	3	2	1	1
2003	1683	Jämtland inkl Bergs kommun	8856	174	Nej	Luckigt	Mycket ojämn	Tvåskiktat	Normal		5.40216								2
2003	1684	Jämtland inkl Bergs kommun	7445	129	Nej	Något luckigt	Mellan jämn och något ojämn	Enskiktat	Normal		4.54145								3
2003	1685	Jämtland inkl Bergs kommun	8856	119	2	Luckigt	Mycket jämn	Tvåskiktat	Normal		5.40216								7	4	1	1	1
2003	1686	Jämtland inkl Bergs kommun	8856	52	3	Luckigt	Mycket jämn	Tvåskiktat	Normal		5.40216								1
2003	1687	Jämtland inkl Bergs kommun	2402	17	3	Ej luckigt	Mycket jämn	Enskiktat	Plantageskogskaraktär		1.46522
2003	1688	Jämtland inkl Bergs kommun	6489	110	2	Ej luckigt	Mycket jämn	Tvåskiktat	Normal		3.95829
2003	1689	Jämtland inkl Bergs kommun	3502	11	3	Ej luckigt	Mycket jämn	Tvåskiktat	Normal		2.13622
2003	1690	Jämtland inkl Bergs kommun	8856	13	3	Något luckigt	Mycket jämn	Enskiktat	Normal		5.40216
2003	1691	Jämtland inkl Bergs kommun	8856	234	Nej	Något luckigt	Mycket jämn	Tvåskiktat	Normal		5.40216	2	1	1
2003	1692	Jämtland inkl Bergs kommun	8856	127	2	Ej luckigt	Mycket jämn	Tvåskiktat	Normal		5.40216	1
2003	1693	Jämtland inkl Bergs kommun	8856	106	Nej	Ej luckigt	Mycket jämn	Flerskiktat	Normal		5.40216	1	1
2003	1694	Jämtland inkl Bergs kommun	7895	47	2	Ej luckigt	Mycket jämn	Tvåskiktat	Normal		4.81595
2003	1695	Jämtland inkl Bergs kommun	8856	42	3	Luckigt	Mycket jämn	Tvåskiktat	Normal		5.40216
2003	1696	Jämtland inkl Bergs kommun	8856	126	2	Något luckigt	Mycket jämn	Tvåskiktat	Normal		5.40216
2003	1697	Jämtland inkl Bergs kommun	1072	31	2	Något luckigt	Mycket jämn	Tvåskiktat	Normal		0.65392
2003	1698	Jämtland inkl Bergs kommun	8856	130	Nej	Ej luckigt	Något ojämn	Enskiktat	Normal		5.40216
2003	1699	Jämtland inkl Bergs kommun	8856	140	Nej	Något luckigt	Mellan något ojämn och mycket ojämn	Enskiktat	Normal		5.40216	1	1
2003	1700	Jämtland inkl Bergs kommun	8856	140	2	Ej luckigt	Mellan något ojämn och mycket ojämn	Tvåskiktat	Normal		5.40216								1														1
2003	1701	Jämtland inkl Bergs kommun	8856	127	2	Något luckigt	Mycket jämn	Tvåskiktat	Normal		5.40216
2003	1702	Jämtland inkl Bergs kommun	3501	15	3	Ej luckigt	Mycket jämn	Enskiktat	Normal		2.13561
2003	1703	Jämtland inkl Bergs kommun	7601	15	3	Ej luckigt	Mycket jämn	Flerskiktat	Normal		4.63661
2003	1704	Jämtland inkl Bergs kommun	8856	44	3	Luckigt	Mycket jämn	Tvåskiktat	Normal		5.40216
2003	1705	Jämtland inkl Bergs kommun	7812	26	3	Något luckigt	Mycket jämn	Tvåskiktat	Normal		4.76532
2003	1706	Jämtland inkl Bergs kommun	1043	16	3	Ej luckigt	Mycket jämn	Enskiktat	Normal		0.63623
2003	1707	Jämtland inkl Bergs kommun	8856	52	Nej	Luckigt	Mycket jämn	Tvåskiktat	Normal		5.40216
2003	1708	Jämtland inkl Bergs kommun	8856	10	3	Något luckigt	Mycket jämn	Enskiktat	Normal		5.40216
2003	1709	Jämtland inkl Bergs kommun	8856	35	2	Ej luckigt	Mycket jämn	Tvåskiktat	Normal		5.40216
2003	1710	Jämtland inkl Bergs kommun	8856	35	2	Luckigt	Mycket jämn	Tvåskiktat	Normal		5.40216
2003	1711	Jämtland inkl Bergs kommun	8856	120	Nej	Något luckigt	Mycket jämn	Tvåskiktat	Normal		5.40216
2003	1712	Jämtland inkl Bergs kommun	8856	115	2	Något luckigt	Mycket jämn	Tvåskiktat	Normal		5.40216
2003	1713	Jämtland inkl Bergs kommun	8856	178	Nej	Något luckigt	Mycket jämn	Tvåskiktat	Normal		5.40216															1
2003	1714	Ångermanland	8974	12	3	Något luckigt	Mellan jämn och något ojämn	Enskiktat	Normal		5.47414
2003	1715	Ångermanland	8974	13	3	Något luckigt	Mellan jämn och något ojämn	Enskiktat	Normal		5.47414
2003	1716	Ångermanland	6703	95	2	Ej luckigt	Mellan jämn och något ojämn	Enskiktat	Normal		4.08883	1
2003	1717	Ångermanland	2271	8	3	Ej luckigt	Mellan jämn och något ojämn	Enskiktat	Normal		1.38531
2003	1718	Ångermanland	7472	50	2	Ej luckigt	Mycket jämn	Tvåskiktat	Normal		4.55792	2
2003	1719	Ångermanland	8974	80	2	Ej luckigt	Mycket jämn	Tvåskiktat	Normal		5.47414
2003	1720	Ångermanland	8974	90	2	Ej luckigt	Mellan jämn och något ojämn	Tvåskiktat	Normal		5.47414								1
2003	1721	Ångermanland	8974	75	2	Ej luckigt	Mycket jämn	Tvåskiktat	Normal		5.47414
2003	1722	Ångermanland	8028	97	2	Ej luckigt	Mycket jämn	Tvåskiktat	Normal		4.89708	3	1	1
2003	1723	Ångermanland	8974	12	3	Ej luckigt	Mellan jämn och något ojämn	Tvåskiktat	Normal		5.47414
2003	1724	Ångermanland	8974	151	2	Luckigt	Mellan jämn och något ojämn	Enskiktat	Normal		5.47414	6	2						1
2003	1725	Ångermanland	8974				Mycket jämn	Trädskikt saknas	Normal		5.47414
2003	1726	Jämtland inkl Bergs kommun	8856	35	3	Ej luckigt	Något ojämn	Tvåskiktat	Normal		5.40216
2003	1727	Jämtland inkl Bergs kommun	8856	44	2	Ej luckigt	Mycket jämn	Tvåskiktat	Normal		5.40216															1
2003	1728	Jämtland inkl Bergs kommun	2671	15	3	Något luckigt	Mycket jämn	Tvåskiktat	Normal		1.62931
2003	1729	Jämtland inkl Bergs kommun	8856	19	3	Ej luckigt	Mellan jämn och något ojämn	Tvåskiktat	Normal		5.40216
2003	1730	Jämtland inkl Bergs kommun	8856	19	3	Ej luckigt	Mellan något ojämn och mycket ojämn	Tvåskiktat	Normal		5.40216
2003	1731	Jämtland inkl Bergs kommun	8856	23	3	Ej luckigt	Något ojämn	Tvåskiktat	Normal		5.40216
2003	1732	Jämtland inkl Bergs kommun	8856	123	2	Ej luckigt	Mycket jämn	Tvåskiktat	Normal		5.40216	4							1
2003	1733	Jämtland inkl Bergs kommun	8856	76	3	Ej luckigt	Mycket jämn	Tvåskiktat	Normal		5.40216	3
2003	1734	Jämtland inkl Bergs kommun	3692	145	2	Ej luckigt	Mycket jämn	Enskiktat	Normal		2.25212
2003	1735	Jämtland inkl Bergs kommun	8856	40	2	Något luckigt	Mycket jämn	Tvåskiktat	Normal		5.40216
2003	1736	Jämtland inkl Bergs kommun	8856	125	2	Ej luckigt	Mycket jämn	Tvåskiktat	Normal		5.40216	1
2003	1737	Jämtland inkl Bergs kommun	2366	2	3	Ej luckigt	Mellan något ojämn och mycket ojämn	Enskiktat	Normal		1.44326
2003	1738	Jämtland inkl Bergs kommun	8856	100	2	Något luckigt	Mellan något ojämn och mycket ojämn	Tvåskiktat	Normal		5.40216
2003	1739	Jämtland inkl Bergs kommun	8856	2	3	Luckigt	Något ojämn	Tvåskiktat	Normal		5.40216	1
2003	1740	Ångermanland	8974	33	3	Något luckigt	Mellan något ojämn och mycket ojämn	Tvåskiktat	Normal		5.47414
2003	1741	Ångermanland	5328	179	2	Ej luckigt	Mellan något ojämn och mycket ojämn	Enskiktat	Normal		3.25008
2003	1742	Ångermanland	3646	24	3	Ej luckigt	Mellan jämn och något ojämn	Tvåskiktat	Normal		2.22406
2003	1743	Ångermanland	8974	49	3	Ej luckigt	Mellan jämn och något ojämn	Tvåskiktat	Normal		5.47414
2003	1744	Ångermanland	8974	125	2	Ej luckigt	Mycket jämn	Tvåskiktat	Normal		5.47414	1
2003	1745	Ångermanland	8974	77	2	Luckigt	Något ojämn	Tvåskiktat	Normal		5.47414
2003	1746	Ångermanland	8974	13	3	Luckigt	Något ojämn	Enskiktat	Normal		5.47414
2003	1747	Ångermanland	8974	30	3	Luckigt	Mellan jämn och något ojämn	Tvåskiktat	Normal		5.47414
2003	1748	Ångermanland	8974	49	3	Ej luckigt	Mellan jämn och något ojämn	Tvåskiktat	Normal		5.47414
2003	1749	Ångermanland	8974	23	2	Något luckigt	Mellan jämn och något ojämn	Tvåskiktat	Normal		5.47414
2003	1750	Ångermanland	8974	155	Nej	Ej luckigt	Mellan jämn och något ojämn	Tvåskiktat	Normal		5.47414								6	1
2003	1751	Ångermanland	8974	55	Nej	Ej luckigt	Något ojämn	Flerskiktat	Normal		5.47414	1
2003	1752	Ångermanland	7767	52	3	Luckigt	Mellan jämn och något ojämn	Enskiktat	Plantageskogskaraktär		4.73787
2003	1753	Ångermanland	8974	52	3	Något luckigt	Mellan något ojämn och mycket ojämn	Tvåskiktat	Normal		5.47414
2003	1754	Ångermanland	2247	48	3	Ej luckigt	Mycket jämn	Tvåskiktat	Normal		1.37067
2003	1755	Ångermanland	8974	34	3	Något luckigt	Mellan jämn och något ojämn	Tvåskiktat	Normal		5.47414
2003	1756	Ångermanland	8974	42	3	Ej luckigt	Mycket jämn	Tvåskiktat	Normal		5.47414
2003	1757	Ångermanland	8974	42	3	Ej luckigt	Mellan jämn och något ojämn	Tvåskiktat	Normal		5.47414
2003	1758	Ångermanland	8974	33	3	Ej luckigt	Mycket jämn	Tvåskiktat	Normal		5.47414
2003	1759	Ångermanland	8974	10	3	Ej luckigt	Något ojämn	Enskiktat	Normal		5.47414
2003	1760	Ångermanland	8974	96	2	Ej luckigt	Mellan något ojämn och mycket ojämn	Tvåskiktat	Normal		5.47414								8	2
2003	1761	Ångermanland	8974	86	2	Ej luckigt	Mycket jämn	Flerskiktat	Normal		5.47414	1
2003	1762	Ångermanland	8974	82	2	Ej luckigt	Mellan jämn och något ojämn	Tvåskiktat	Normal		5.47414	1
2003	1763	Ångermanland	8974	6	3	Ej luckigt	Mellan jämn och något ojämn	Enskiktat	Normal		5.47414
2003	1764	Ångermanland	8974	104	2	Ej luckigt	Mycket jämn	Tvåskiktat	Normal		5.47414	1							5
2003	1765	Ångermanland	8974	81	2	Ej luckigt	Mellan jämn och något ojämn	Flerskiktat	Normal		5.47414								1
2003	1766	Ångermanland	3499	11	3	Ej luckigt	Mellan jämn och något ojämn	Tvåskiktat	Normal		2.13439
2003	1767	Ångermanland	8974	5	3	Ej luckigt	Något ojämn	Tvåskiktat	Normal		5.47414
2003	1768	Ångermanland	8974	10	3	Ej luckigt	Mellan jämn och något ojämn	Enskiktat	Normal		5.47414
2003	1769	Ångermanland	8974	116	2	Luckigt	Mellan jämn och något ojämn	Tvåskiktat	Normal		5.47414
2003	1770	Ångermanland	8974	138	Nej	Luckigt	Mellan något ojämn och mycket ojämn	Tvåskiktat	Normal		5.47414	1
2003	1771	Ångermanland	8974	153	2	Luckigt	Något ojämn	Enskiktat	Normal		5.47414	3
2003	1772	Ångermanland	8974	9	3	Något luckigt	Något ojämn	Enskiktat	Normal		5.47414
2003	1773	Ångermanland	8974	10	3	Ej luckigt	Mellan jämn och något ojämn	Enskiktat	Normal		5.47414
2003	1774	Ångermanland	8974				Mellan något ojämn och mycket ojämn	Enskiktat	Normal		5.47414
2003	1775	Ångermanland	8974	94	Nej	Ej luckigt	Mycket jämn	Tvåskiktat	Normal		5.47414
2003	1776	Ångermanland	8974	133	2	Luckigt	Mycket jämn	Enskiktat	Normal		5.47414	2
2003	1777	Ångermanland	8974	32	3	Luckigt	Mellan jämn och något ojämn	Tvåskiktat	Normal		5.47414
2003	1778	Ångermanland	8974	154	Nej	Luckigt	Mellan något ojämn och mycket ojämn	Tvåskiktat	Normal		5.47414
2003	1779	Västerbottens kustland	8985	48	3	Ej luckigt	Något ojämn	Enskiktat	Normal		5.48085
2003	1780	Västerbottens kustland	8985	48	3	Ej luckigt	Mellan jämn och något ojämn	Enskiktat	Normal		5.48085
2003	1781	Västerbottens kustland	8985	48	3	Ej luckigt	Mellan jämn och något ojämn	Enskiktat	Normal		5.48085
2003	1782	Västerbottens kustland	8985	115	Nej	Något luckigt	Mycket jämn	Tvåskiktat	Normal		5.48085
2003	1783	Västerbottens kustland	8985	98	2	Ej luckigt	Något ojämn	Enskiktat	Normal		5.48085
2003	1784	Västerbottens kustland	8985	48	3	Något luckigt	Mellan jämn och något ojämn	Enskiktat	Normal		5.48085	1
2003	1785	Ångermanland	7828	54	3	Ej luckigt	Mycket jämn	Tvåskiktat	Normal		4.77508
2003	1786	Ångermanland	1146	39	3	Något luckigt	Mycket jämn	Tvåskiktat	Normal		0.69906
2003	1787	Ångermanland	8974	131	Nej	Något luckigt	Mycket jämn	Tvåskiktat	Normal		5.47414	1							2
2003	1788	Ångermanland	8974	98	2	Luckigt	Mellan jämn och något ojämn	Tvåskiktat	Normal		5.47414								2
2003	1789	Västerbottens kustland	4635	55	2	Ej luckigt	Mellan jämn och något ojämn	Flerskiktat	Normal		2.82735
2003	1790	Västerbottens kustland	4350	55	2	Ej luckigt	Mellan jämn och något ojämn	Flerskiktat	Normal		2.6535
2003	1791	Västerbottens kustland	8985				Mellan jämn och något ojämn	Enskiktat	Normal		5.48085
2003	1792	Västerbottens kustland	7837				Mellan jämn och något ojämn	Enskiktat	Normal		4.78057
2003	1793	Västerbottens kustland	2831	52	2	Något luckigt	Mellan jämn och något ojämn	Tvåskiktat	Normal		1.72691	1
2003	1794	Västerbottens kustland	1910	18	2	Ej luckigt	Mycket jämn	Enskiktat	Normal		1.1651
2003	1795	Västerbottens kustland	7075	17	2	Ej luckigt	Mycket jämn	Tvåskiktat	Normal		4.31575
2003	1796	Västerbottens kustland	8985	25	2	Något luckigt	Mycket jämn	Enskiktat	Normal		5.48085
2003	1797	Västerbottens kustland	8985				Mycket jämn	Enskiktat	Normal		5.48085
2003	1798	Västerbottens kustland	8985	116	2	Ej luckigt	Mycket jämn	Tvåskiktat	Normal		5.48085	3
2003	1799	Västerbottens kustland	8985	73	Nej	Ej luckigt	Mycket jämn	Enskiktat	Normal		5.48085
2003	1800	Västerbottens kustland	8985	79	Nej	Något luckigt	Mycket jämn	Tvåskiktat	Normal		5.48085
2003	1801	Västerbottens kustland	8985	56	2	Luckigt	Mycket jämn	Tvåskiktat	Normal		5.48085
2003	1802	Västerbottens kustland	8985	147	Nej	Luckigt	Mycket jämn	Enskiktat	Normal		5.48085	2
2003	1803	Västerbottens kustland	8985	145	2	Ej luckigt	Mycket jämn	Tvåskiktat	Normal		5.48085	1
2003	1804	Västerbottens kustland	3360	125	2	Luckigt	Mycket ojämn	Enskiktat	Normal		2.0496								2	1
2003	1805	Västerbottens kustland	5625				Mellan jämn och något ojämn	Enskiktat	Normal		3.43125
2003	1806	Västerbottens kustland	8985	115	Nej	Något luckigt	Mellan jämn och något ojämn	Tvåskiktat	Normal		5.48085	1
2003	1807	Västerbottens kustland	8985	22	2	Ej luckigt	Något ojämn	Enskiktat	Normal		5.48085
2003	1808	Västerbottens kustland	8985	40	3	Ej luckigt	Mellan jämn och något ojämn	Enskiktat	Normal		5.48085
2003	1809	Västerbottens kustland	4877	45	2	Luckigt	Mellan jämn och något ojämn	Enskiktat	Normal		2.97497
2003	1810	Västerbottens kustland	8985	129	2	Luckigt	Mycket jämn	Enskiktat	Normal		5.48085
2003	1811	Västerbottens kustland	3797	28	3	Ej luckigt	Mycket jämn	Tvåskiktat	Normal		2.31617
2003	1812	Västerbottens kustland	8985	16	3	Något luckigt	Mycket jämn	Tvåskiktat	Normal		5.48085
2003	1813	Västerbottens kustland	8985				Mellan jämn och något ojämn	Trädskikt saknas	Normal		5.48085
2003	1814	Västerbottens kustland	8985	11	3	Ej luckigt	Mycket jämn	Tvåskiktat	Normal		5.48085
2003	1815	Västerbottens kustland	2232	74	2	Ej luckigt	Mycket jämn	Enskiktat	Normal		1.36152								3	1
2003	1816	Västerbottens kustland	8985	5	3	Ej luckigt	Mellan jämn och något ojämn	Flerskiktat	Normal		5.48085
2003	1817	Västerbottens kustland	8985	95	2	Luckigt	Mycket jämn	Tvåskiktat	Normal		5.48085								7	1
2003	1818	Västerbottens kustland	8985	100	Nej	Något luckigt	Något ojämn	Tvåskiktat	Normal		5.48085	2
2003	1819	Västerbottens kustland	8985	75	2	Något luckigt	Mycket jämn	Tvåskiktat	Normal		5.48085
2003	1820	Västerbottens kustland	8985				Mycket jämn	Trädskikt saknas	Normal		5.48085
2003	1821	Västerbottens kustland	8985	8	3	Något luckigt	Mycket jämn	Enskiktat	Normal		5.48085
2003	1822	Västerbottens kustland	4745	103	2	Något luckigt	Mycket jämn	Tvåskiktat	Normal		2.89445
2003	1823	Västerbottens kustland	4240	103	Nej	Ej luckigt	Mycket jämn	Tvåskiktat	Normal		2.5864								1	1
2003	1824	Jämtland inkl Bergs kommun	8856	186	Nej	Luckigt	Mellan något ojämn och mycket ojämn	Tvåskiktat	Normal		5.40216
2003	1825	Jämtland inkl Bergs kommun	7783	6	3	Något luckigt	Mycket jämn	Tvåskiktat	Normal		4.74763
2003	1826	Jämtland inkl Bergs kommun	8856	94	2	Något luckigt	Mellan något ojämn och mycket ojämn	Tvåskiktat	Normal		5.40216	1
2003	1827	Jämtland inkl Bergs kommun	8856	137	2	Något luckigt	Mycket ojämn	Tvåskiktat	Normal		5.40216
2003	1828	Jämtland inkl Bergs kommun	8856	152	Nej	Ej luckigt	Mycket jämn	Tvåskiktat	Normal		5.40216								4	1
2003	1829	Jämtland inkl Bergs kommun	8856	38	2	Ej luckigt	Mycket jämn	Enskiktat	Normal		5.40216
2003	1830	Jämtland inkl Bergs kommun	8856	40	2	Ej luckigt	Mellan jämn och något ojämn	Tvåskiktat	Normal		5.40216
2003	1831	Jämtland inkl Bergs kommun	8856	35	3	Ej luckigt	Mycket jämn	Tvåskiktat	Normal		5.40216
2003	1832	Jämtland inkl Bergs kommun	8856	99	2	Luckigt	Mellan jämn och något ojämn	Flerskiktat	Normal		5.40216								2
2003	1833	Jämtland inkl Bergs kommun	8856	37	2	Luckigt	Mycket jämn	Tvåskiktat	Normal		5.40216
2003	1834	Jämtland inkl Bergs kommun	8856	10	3	Luckigt	Mycket jämn	Enskiktat	Normal		5.40216
2003	1835	Jämtland inkl Bergs kommun	8856	19	3	Ej luckigt	Mellan jämn och något ojämn	Enskiktat	Normal		5.40216
2003	1836	Jämtland inkl Bergs kommun	6318	188	Nej	Ej luckigt	Något ojämn	Flerskiktat	Normal		3.85398	1
2003	1837	Jämtland inkl Bergs kommun	8856	161	2	Ej luckigt	Mycket jämn	Tvåskiktat	Normal		5.40216	3
2003	1838	Jämtland inkl Bergs kommun	8856	5	3	Luckigt	Mellan jämn och något ojämn	Enskiktat	Normal		5.40216
2003	1839	Jämtland inkl Bergs kommun	4013	8	3	Luckigt	Mellan jämn och något ojämn	Enskiktat	Normal		2.44793
2003	1840	Jämtland inkl Bergs kommun	7237	25	3	Luckigt	Något ojämn	Enskiktat	Normal		4.41457
2003	1841	Jämtland inkl Bergs kommun	8856	148	2	Ej luckigt	Mycket jämn	Tvåskiktat	Normal		5.40216	4
2003	1842	Jämtland inkl Bergs kommun	8856	117	Nej	Ej luckigt	Mellan jämn och något ojämn	Fullskiktat	Normal		5.40216
2003	1843	Jämtland inkl Bergs kommun	8856	3	3	Luckigt	Mellan något ojämn och mycket ojämn	Tvåskiktat	Normal		5.40216
2003	1844	Jämtland inkl Bergs kommun	8856	63	2	Ej luckigt	Mycket jämn	Tvåskiktat	Normal		5.40216
2003	1845	Jämtland inkl Bergs kommun	8856	92	2	Ej luckigt	Mycket jämn	Enskiktat	Normal		5.40216
2003	1846	Jämtland inkl Bergs kommun	8856	101	3	Luckigt	Mycket jämn	Tvåskiktat	Normal		5.40216	4
2003	1847	Jämtland inkl Bergs kommun	8856	55	3	Ej luckigt	Något ojämn	Enskiktat	Normal		5.40216
2003	1848	Jämtland inkl Bergs kommun	8856	6	3	Ej luckigt	Mellan jämn och något ojämn	Enskiktat	Normal		5.40216
2003	1849	Jämtland inkl Bergs kommun	8856	120	2	Ej luckigt	Mycket jämn	Enskiktat	Normal		5.40216
2003	1850	Jämtland inkl Bergs kommun	8856	13	3	Ej luckigt	Mellan jämn och något ojämn	Enskiktat	Normal		5.40216
2003	1851	Jämtland inkl Bergs kommun	3312	60	2	Ej luckigt	Mycket jämn	Tvåskiktat	Normal		2.02032
2003	1852	Jämtland inkl Bergs kommun	4133	9	3	Något luckigt	Något ojämn	Tvåskiktat	Normal		2.52113
2003	1853	Jämtland inkl Bergs kommun	8856	2	3	Något luckigt	Något ojämn	Enskiktat	Normal		5.40216
2003	1854	Jämtland inkl Bergs kommun	8856	135	2	Ej luckigt	Mellan något ojämn och mycket ojämn	Enskiktat	Normal		5.40216								2
2003	1855	Västerbottens kustland	8985	115	Nej	Ej luckigt	Mycket jämn	Flerskiktat	Normal		5.48085	1
2003	1856	Västerbottens kustland	8985	65	Nej	Ej luckigt	Mycket jämn	Tvåskiktat	Normal		5.48085
2003	1857	Västerbottens kustland	8985	72	Nej	Ej luckigt	Mycket jämn	Tvåskiktat	Normal		5.48085	1
2003	1858	Västerbottens kustland	8985	6	Nej	Luckigt	Mycket jämn	Tvåskiktat	Normal		5.48085	1
2003	1859	Västerbottens kustland	8985	3	3	Luckigt	Mycket jämn	Tvåskiktat	Normal		5.48085
2003	1860	Västerbottens kustland	8985	4	3	Ej luckigt	Mellan jämn och något ojämn	Enskiktat	Normal		5.48085
2003	1861	Västerbottens kustland	8985	43	3	Ej luckigt	Mycket jämn	Tvåskiktat	Normal		5.48085
2003	1862	Västerbottens kustland	8985	42	3	Ej luckigt	Mellan jämn och något ojämn	Tvåskiktat	Normal		5.48085
2003	1863	Västerbottens kustland	8985	25	3	Ej luckigt	Mycket jämn	Tvåskiktat	Normal		5.48085
2003	1864	Västerbottens kustland	8985	26	3	Luckigt	Mycket jämn	Tvåskiktat	Normal		5.48085
2003	1865	Västerbottens kustland	8985	191	2	Något luckigt	Mycket jämn	Tvåskiktat	Normal		5.48085								5	1
2003	1866	Västerbottens kustland	8985	97	Nej	Ej luckigt	Mycket jämn	Enskiktat	Normal		5.48085
2003	1867	Västerbottens kustland	8985	90	2	Något luckigt	Mycket jämn	Tvåskiktat	Normal		5.48085																						1
2003	1868	Västerbottens kustland	8985	60	2	Ej luckigt	Mellan jämn och något ojämn	Enskiktat	Normal		5.48085
2003	1869	Västerbottens kustland	3552	75	2	Något luckigt	Mycket jämn	Enskiktat	Normal		2.16672
2003	1870	Västerbottens kustland	8985	90	2	Ej luckigt	Mycket jämn	Enskiktat	Normal		5.48085
2003	1871	Västerbottens kustland	8985	105	2	Ej luckigt	Mellan jämn och något ojämn	Tvåskiktat	Normal		5.48085
2003	1872	Västerbottens kustland	8985	115	2	Luckigt	Mycket jämn	Enskiktat	Normal		5.48085								3
2003	1873	Västerbottens kustland	8985	14	3	Ej luckigt	Mellan jämn och något ojämn	Tvåskiktat	Plantageskogskaraktär		5.48085
2003	1874	Västerbottens kustland	8985				Mycket jämn	Enskiktat	Normal		5.48085
2003	1875	Västerbottens kustland	8985	69	2	Luckigt	Mycket jämn	Tvåskiktat	Normal		5.48085
2003	1876	Västerbottens kustland	8985				Mycket jämn	Enskiktat	Normal		5.48085
2003	1877	Västerbottens kustland	4693				Mellan jämn och något ojämn	Enskiktat	Normal		2.86273
2003	1878	Västerbottens kustland	4292	7	3	Ej luckigt	Mycket jämn	Flerskiktat	Normal		2.61812
2003	1879	Västerbottens kustland	8985	111	2	Ej luckigt	Mellan något ojämn och mycket ojämn	Enskiktat	Normal		5.48085
2003	1880	Västerbottens kustland	5079	45	Nej	Något luckigt	Något ojämn	Tvåskiktat	Normal		3.09819
2003	1881	Västerbottens kustland	8985	2	3	Luckigt	Mellan något ojämn och mycket ojämn	Tvåskiktat	Normal		5.48085
2003	1882	Västerbottens kustland	8985	3	3	Ej luckigt	Mellan jämn och något ojämn	Enskiktat	Normal		5.48085
2003	1883	Västerbottens kustland	6627	135	Nej	Ej luckigt	Mycket jämn	Tvåskiktat	Normal		4.04247	1
2003	1884	Västerbottens kustland	2358	3	3	Ej luckigt	Mycket jämn	Tvåskiktat	Normal		1.43838
2003	1885	Västerbottens kustland	8985	75	2	Ej luckigt	Mycket jämn	Tvåskiktat	Normal		5.48085
2003	1886	Västerbottens kustland	8985				Mellan jämn och något ojämn	Trädskikt saknas	Normal		5.48085
2003	1887	Västerbottens kustland	8985	92	2	Något luckigt	Mycket jämn	Tvåskiktat	Normal		5.48085
2003	1888	Västerbottens kustland	8985	52	3	Ej luckigt	Mycket jämn	Tvåskiktat	Normal		5.48085
2003	1889	Västerbottens kustland	8098	83	2	Ej luckigt	Mycket jämn	Tvåskiktat	Normal		4.93978
2003	1890	Västerbottens kustland	4193	73	Nej	Luckigt	Mycket jämn	Tvåskiktat	Normal		2.55773
2003	1891	Västerbottens kustland	3601	73	2	Ej luckigt	Mycket jämn	Tvåskiktat	Normal		2.19661
2003	1892	Västerbottens kustland	8985	43	2	Luckigt	Mycket jämn	Tvåskiktat	Normal		5.48085
2003	1893	Västerbottens kustland	8985	85	Nej	Luckigt	Mellan något ojämn och mycket ojämn	Tvåskiktat	Normal		5.48085
2003	1894	Västerbottens kustland	8985	31	2	Luckigt	Mellan jämn och något ojämn	Tvåskiktat	Normal		5.48085
2003	1895	Västerbottens kustland	8985	105	3	Ej luckigt	Mycket jämn	Enskiktat	Normal		5.48085								3
2003	1896	Västerbottens kustland	7331	115	Nej	Något luckigt	Mycket jämn	Flerskiktat	Normal		4.47191
2003	1897	Västerbottens kustland	2029	85	2	Ej luckigt	Mycket jämn	Tvåskiktat	Normal		1.23769
2003	1898	Västerbottens kustland	6956	85	2	Ej luckigt	Mellan något ojämn och mycket ojämn	Tvåskiktat	Normal		4.24316
2003	1899	Västerbottens kustland	7153	15	2	Luckigt	Mycket jämn	Enskiktat	Normal		4.36333
2003	1900	Västerbottens kustland	1832	65	2	Ej luckigt	Mycket jämn	Enskiktat	Normal		1.11752
2003	1901	Västerbottens kustland	2755				Mycket jämn	Enskiktat	Normal		1.68055
2003	1902	Jämtland inkl Bergs kommun	8856	146	Nej	Luckigt	Mellan jämn och något ojämn	Tvåskiktat	Normal		5.40216								1
2003	1903	Jämtland inkl Bergs kommun	8856	133	Nej	Luckigt	Något ojämn	Tvåskiktat	Normal		5.40216								1
2003	1904	Jämtland inkl Bergs kommun	8856	143	Nej	Luckigt	Mellan något ojämn och mycket ojämn	Tvåskiktat	Naturskogskaraktär		5.40216								1
2003	1905	Jämtland inkl Bergs kommun	8856	152	Nej	Något luckigt	Mellan jämn och något ojämn	Tvåskiktat	Naturskogskaraktär		5.40216								5	3	1
2003	1906	Jämtland inkl Bergs kommun	7666	142	Nej	Luckigt	Mycket jämn	Enskiktat	Naturskogskaraktär		4.67626
2003	1907	Jämtland inkl Bergs kommun	4971	35	3	Ej luckigt	Mellan jämn och något ojämn	Tvåskiktat	Normal		3.03231
2003	1908	Jämtland inkl Bergs kommun	8856	137	Nej	Luckigt	Mycket jämn	Tvåskiktat	Normal		5.40216								5
2003	1909	Jämtland inkl Bergs kommun	8856	131	Nej	Luckigt	Mycket jämn	Tvåskiktat	Normal		5.40216								4	1
2003	1910	Jämtland inkl Bergs kommun	8856	167	Nej	Luckigt	Mycket jämn	Tvåskiktat	Normal		5.40216
2003	1911	Jämtland inkl Bergs kommun	8856	105	2	Något luckigt	Mycket jämn	Enskiktat	Normal		5.40216								2
2003	1912	Jämtland inkl Bergs kommun	8856	117	2	Något luckigt	Mycket jämn	Enskiktat	Normal		5.40216								5	1
2003	1913	Jämtland inkl Bergs kommun	8856	125	Nej	Något luckigt	Mellan jämn och något ojämn	Enskiktat	Normal		5.40216
2003	1914	Jämtland inkl Bergs kommun	8856	145	Nej	Något luckigt	Mycket jämn	Enskiktat	Normal		5.40216								1
2003	1915	Jämtland inkl Bergs kommun	8856	140	Nej	Något luckigt	Mycket jämn	Tvåskiktat	Normal		5.40216								2	1	1	1
2003	1916	Jämtland inkl Bergs kommun	8856	85	2	Något luckigt	Mycket jämn	Tvåskiktat	Normal		5.40216
2003	1917	Jämtland inkl Bergs kommun	8856	138	Nej	Något luckigt	Mycket jämn	Enskiktat	Normal		5.40216								4
2003	1918	Jämtland inkl Bergs kommun	8856	118	Nej	Något luckigt	Mellan jämn och något ojämn	Tvåskiktat	Normal		5.40216								2	1
2003	1919	Jämtland inkl Bergs kommun	8856	96	Nej	Något luckigt	Mellan något ojämn och mycket ojämn	Enskiktat	Normal		5.40216								1
2003	1920	Jämtland inkl Bergs kommun	8856	125	Nej	Något luckigt	Mellan något ojämn och mycket ojämn	Enskiktat	Normal		5.40216
2003	1921	Jämtland inkl Bergs kommun	8856	175	Nej	Luckigt	Mellan jämn och något ojämn	Enskiktat	Naturskogskaraktär		5.40216
2003	1922	Jämtland inkl Bergs kommun	8856	138	2	Något luckigt	Mycket jämn	Tvåskiktat	Normal		5.40216								3
2003	1923	Jämtland inkl Bergs kommun	8856	145	2	Något luckigt	Mycket jämn	Enskiktat	Normal		5.40216								3
2003	1924	Västerbottens kustland	8985	4	3	Något luckigt	Mellan jämn och något ojämn	Enskiktat	Normal		5.48085
2003	1925	Västerbottens kustland	8985	26	3	Luckigt	Mycket jämn	Tvåskiktat	Normal		5.48085
2003	1926	Västerbottens kustland	8985	22	3	Luckigt	Mycket jämn	Tvåskiktat	Normal		5.48085
2003	1927	Västerbottens kustland	8985	130	Nej	Luckigt	Mycket jämn	Enskiktat	Normal		5.48085															1
2003	1928	Västerbottens kustland	8985	65	2	Något luckigt	Mellan jämn och något ojämn	Tvåskiktat	Normal		5.48085															4
2003	1929	Västerbottens kustland	2287	145	Nej	Luckigt	Mycket jämn	Tvåskiktat	Normal		1.39507
2003	1930	Västerbottens kustland	8985	195	Nej	Luckigt	Något ojämn	Tvåskiktat	Naturskogskaraktär		5.48085
2003	1931	Västerbottens kustland	8985	95	Nej	Ej luckigt	Mycket jämn	Tvåskiktat	Normal		5.48085
2003	1932	Västerbottens kustland	3215	57	3	Något luckigt	Mellan jämn och något ojämn	Enskiktat	Normal		1.96115
2003	1933	Västerbottens kustland	6669	18	3	Något luckigt	Mycket jämn	Enskiktat	Normal		4.06809
2003	1934	Västerbottens kustland	2316	61	2	Ej luckigt	Mycket jämn	Tvåskiktat	Normal		1.41276
2003	1935	Västerbottens kustland	2845	23	3	Ej luckigt	Mellan jämn och något ojämn	Tvåskiktat	Normal		1.73545
2003	1936	Västerbottens kustland	6140	4	3	Något luckigt	Mycket jämn	Enskiktat	Normal		3.7454
2003	1937	Västerbottens kustland	8985	171	2	Luckigt	Mellan något ojämn och mycket ojämn	Tvåskiktat	Normal		5.48085
2003	1938	Västerbottens kustland	8985	125	2	Något luckigt	Mycket jämn	Tvåskiktat	Normal		5.48085								1
2003	1939	Västerbottens kustland	793	43	2	Ej luckigt	Mycket jämn	Tvåskiktat	Normal		0.48373
2003	1940	Västerbottens kustland	8193	74	2	Ej luckigt	Mycket jämn	Flerskiktat	Normal		4.99773
2003	1941	Västerbottens kustland	8985	121	Nej	Ej luckigt	Mycket jämn	Flerskiktat	Normal		5.48085								3
2003	1942	Västerbottens kustland	3338	74	2	Ej luckigt	Mellan jämn och något ojämn	Tvåskiktat	Normal		2.03618
2003	1943	Västerbottens kustland	5647	25	3	Ej luckigt	Något ojämn	Tvåskiktat	Normal		3.44467
2003	1944	Västerbottens kustland	8985	17	3	Något luckigt	Mycket jämn	Tvåskiktat	Normal		5.48085
2003	1945	Västerbottens kustland	8985	7	3	Ej luckigt	Mycket jämn	Enskiktat	Normal		5.48085
2003	1946	Västerbottens kustland	8985	35	2	Ej luckigt	Något ojämn	Tvåskiktat	Normal		5.48085
2003	1947	Västerbottens kustland	7266	110	Nej	Ej luckigt	Mycket jämn	Tvåskiktat	Normal		4.43226
2003	1948	Västerbottens kustland	8985	105	Nej	Något luckigt	Mycket jämn	Tvåskiktat	Normal		5.48085	4
2003	1949	Västerbottens kustland	8985	135	2	Ej luckigt	Mycket jämn	Tvåskiktat	Normal		5.48085	2							2
2003	1950	Västerbottens kustland	8985	29	3	Ej luckigt	Mycket jämn	Tvåskiktat	Normal		5.48085
2003	1951	Västerbottens kustland	8985	29	3	Ej luckigt	Mycket jämn	Tvåskiktat	Normal		5.48085
2003	1952	Västerbottens kustland	8985	125	Nej	Ej luckigt	Mycket jämn	Tvåskiktat	Normal		5.48085
2003	1953	Västerbottens kustland	8985	27	3	Ej luckigt	Mycket jämn	Tvåskiktat	Normal		5.48085
2003	1954	Västerbottens kustland	8985	77	2	Luckigt	Mycket jämn	Enskiktat	Normal		5.48085
2003	1955	Västerbottens kustland	8985	52	2	Ej luckigt	Mellan jämn och något ojämn	Tvåskiktat	Normal		5.48085
2003	1956	Västerbottens kustland	8985	135	Nej	Ej luckigt	Mellan jämn och något ojämn	Flerskiktat	Normal		5.48085	3							1
2003	1957	Västerbottens kustland	894	55	2	Något luckigt	Mycket jämn	Tvåskiktat	Normal		0.54534
2003	1958	Västerbottens kustland	8091	17	3	Ej luckigt	Mycket jämn	Tvåskiktat	Normal		4.93551
2003	1959	Västerbottens kustland	8985	93	2	Något luckigt	Mycket jämn	Flerskiktat	Normal		5.48085
2003	1960	Västerbottens kustland	8985	27	2	Något luckigt	Mellan jämn och något ojämn	Tvåskiktat	Normal		5.48085
2003	1961	Västerbottens kustland	4792	85	Nej	Ej luckigt	Mycket jämn	Flerskiktat	Normal		2.92312	1
2003	1962	Västerbottens kustland	8985	77	2	Ej luckigt	Mycket jämn	Flerskiktat	Normal		5.48085	1	1						1
2003	1963	Västerbottens kustland	5433	76	3	Ej luckigt	Mycket jämn	Tvåskiktat	Normal		3.31413
2003	1964	Västerbottens kustland	3552				Mycket jämn	Trädskikt saknas	Normal		2.16672
2003	1965	Västerbottens kustland	8985	47	2	Ej luckigt	Mellan jämn och något ojämn	Tvåskiktat	Normal		5.48085								1
2003	1966	Västerbottens kustland	4094	128	2	Ej luckigt	Mycket jämn	Tvåskiktat	Normal		2.49734								2	1
2003	1967	Västerbottens kustland	4891				Mycket jämn	Trädskikt saknas	Normal		2.98351
2003	1968	Västerbottens kustland	8985				Mellan något ojämn och mycket ojämn	Tvåskiktat	Normal		5.48085
2003	1969	Västerbottens kustland	8985	87	3	Ej luckigt	Mycket jämn	Tvåskiktat	Normal		5.48085	1							6
2003	1970	Västerbottens kustland	8985	158	2	Något luckigt	Mellan jämn och något ojämn	Tvåskiktat	Normal		5.48085								5
2003	1971	Västerbottens kustland	8985	65	2	Ej luckigt	Mellan jämn och något ojämn	Tvåskiktat	Normal		5.48085	1
2003	1972	Västerbottens kustland	8985	4	3	Ej luckigt	Mellan jämn och något ojämn	Enskiktat	Normal		5.48085
2003	1973	Västerbottens kustland	1982	29	2	Något luckigt	Mycket jämn	Enskiktat	Normal		1.20902
2003	1974	Västerbottens kustland	7003	4	3	Något luckigt	Mycket jämn	Tvåskiktat	Normal		4.27183
2003	1975	Västerbottens kustland	8985	29	2	Luckigt	Mycket jämn	Tvåskiktat	Normal		5.48085
2003	1976	Västerbottens kustland	7318	95	3	Ej luckigt	Mellan jämn och något ojämn	Flerskiktat	Normal		4.46398	1
2003	1977	Västerbottens kustland	1667	20	3	Ej luckigt	Mycket jämn	Tvåskiktat	Normal		1.01687
2003	1978	Västerbottens kustland	3890	3	3	Ej luckigt	Mycket jämn	Tvåskiktat	Normal		2.3729
2003	1979	Västerbottens kustland	5095	145	Nej	Luckigt	Mycket jämn	Tvåskiktat	Normal		3.10795	1	1
2003	1980	Västerbottens kustland	8985	51	2	Något luckigt	Mellan något ojämn och mycket ojämn	Tvåskiktat	Normal		5.48085
2003	1981	Västerbottens kustland	8985	9	3	Ej luckigt	Mycket ojämn	Enskiktat	Normal		5.48085
2003	1982	Västerbottens kustland	8985	145	Nej	Luckigt	Mellan jämn och något ojämn	Enskiktat	Normal		5.48085															1
2003	1983	Västerbottens kustland	8985				Mycket jämn	Enskiktat	Normal		5.48085
2003	1984	Västerbottens kustland	8985	155	Nej	Luckigt	Mycket jämn	Tvåskiktat	Normal		5.48085
2003	1985	Västerbottens kustland	8985	3	3	Ej luckigt	Mellan jämn och något ojämn	Enskiktat	Normal		5.48085
2003	1986	Västerbottens kustland	6181	53	3	Något luckigt	Mellan jämn och något ojämn	Enskiktat	Plantageskogskaraktär		3.77041
2003	1987	Västerbottens kustland	8985	7	3	Ej luckigt	Mellan jämn och något ojämn	Enskiktat	Normal		5.48085
2003	1988	Västerbottens kustland	8985	55	2	Luckigt	Något ojämn	Enskiktat	Normal		5.48085
2003	1989	Västerbottens kustland	8985	155	2	Luckigt	Mycket jämn	Enskiktat	Normal		5.48085
2003	1990	Västerbottens kustland	8985	75	Nej	Ej luckigt	Mycket jämn	Tvåskiktat	Normal		5.48085
2003	1991	Västerbottens kustland	8985	55	2	Ej luckigt	Mycket jämn	Tvåskiktat	Normal		5.48085
2003	1992	Västerbottens kustland	8985	25	2	Luckigt	Mycket jämn	Enskiktat	Normal		5.48085
2003	1993	Västerbottens kustland	8985	53	2	Ej luckigt	Mycket jämn	Flerskiktat	Normal		5.48085
2003	1994	Västerbottens kustland	8985	155	Nej	Ej luckigt	Något ojämn	Flerskiktat	Normal		5.48085								3
2003	1995	Västerbottens kustland	3360				Mycket jämn	Enskiktat	Normal		2.0496
2003	1996	Västerbottens kustland	8985	26	3	Luckigt	Mycket jämn	Enskiktat	Normal		5.48085
2003	1997	Västerbottens kustland	4493	148	Nej	Ej luckigt	Mellan något ojämn och mycket ojämn	Tvåskiktat	Normal		2.74073	1
2003	1998	Västerbottens kustland	4492	3	3	Ej luckigt	Mellan jämn och något ojämn	Enskiktat	Normal		2.74012
2003	1999	Västerbottens kustland	6057	118	2	Ej luckigt	Mycket jämn	Tvåskiktat	Normal		3.69477
[truncated: 28,128 more rows]
[truncated: 93 more columns]
